# Supplementary material for: Diversity, Community Assemblage, and Environmental Determinants of Phytoplankton in a Subtropical Transboundary Coastal River
Source: Ecol Evol. 2025 Dec 23;15(12):e72787. doi: 10.1002/ece3.72787 (PMC12723322; doi:10.1002/ece3.72787)
Supplement: Supplementary file 1 — Appendix S1: ece372787‐sup‐0001‐AppendixS1.zip. [file ECE3-15-e72787-s001.zip]

Archive with 5 entries (5 files):
- 1. Composition and Abundance.xlsx
- 2. Diversity Indices.xlsx
- 3. Physicochemical.xlsx
- 4. CA and CCA.xlsx
- Supplementary files (24.11.25).docx
