# Supplementary material for: Diversity, Community Assemblage, and Environmental Determinants of Phytoplankton in a Subtropical Transboundary Coastal River
Source: Ecol Evol. 2025 Dec 23;15(12):e72787. doi: 10.1002/ece3.72787 (PMC12723322; doi:10.1002/ece3.72787)
Supplement: Supplementary file 1 — Appendix S1: ece372787‐sup‐0001‐AppendixS1.zip. [file ECE3-15-e72787-s001.zip › 1. Composition and Abundance.xlsx]

## Sheet: Composition%
																Cholorophyceae	Bacillariophyceae	Cyanophyceae	Euglenophyceae	Ulvophyceae	Zynematophyceae
														S1	S	36.4532	18.2266	34.4828	3.94089	2.95567	3.94089
															M	26.4516	9.03226	47.7419	6.45161	5.80645	4.51613
															W	21.1382	51.2195	10.9756	5.69106	7.31707	3.65854
														S2	S	25.2809	21.9101	41.573	6.74157	4.49438	0
															M	18.9189	35.8108	22.973	9.45946	9.45946	3.37838
					Summer										W	24.375	56.25	6.875	5.625	4.375	2.5
				Station	Chloro	Bacilla	Cyano	Eugle	Ulvo	Zygne	TOTAL			S3	S	20.3125	25.7812	17.9688	20.3125	15.625	0
				1	36.4532	18.2266	34.4828	3.94089	2.95567	3.94089	100				M	27.5194	48.062	16.2791	5.81395	2.32558	0
				2	25.2809	21.9101	41.573	6.74157	4.49438	0	100				W	33.0579	49.5868	7.43802	9.91736	0	0
				3	20.3125	25.7812	17.9688	20.3125	15.625	0	100			S4	S	37.013	15.5844	16.8831	25.3247	5.19481	0
				4	37.013	15.5844	16.8831	25.3247	5.19481	0	100				M	20.1117	43.0168	16.2011	15.0838	5.58659	0
				5	15.6863	29.4118	26.1438	13.7255	9.15033	5.88235	100				W	21.8462	57.2308	10.1538	5.84615	0	4.92308
				6	18.9944	25.6983	15.0838	14.5251	13.4078	12.2905	100			S5	S	15.6863	29.4118	26.1438	13.7255	9.15033	5.88235
				7	22.6415	15.0943	17.6101	35.2201	5.03145	4.40252	100				M	39.3939	28.4848	18.7879	4.24242	9.09091	0
				8	16.9697	15.7576	13.9394	36.3636	9.69697	7.27273	100				W	13.5135	58.3012	3.861	18.9189	1.9305	3.4749
														S6	S	18.9944	25.6983	15.0838	14.5251	13.4078	12.2905
															M	19.8795	34.3373	35.5422	7.22892	3.01205	0
					Monsoon										W	18.6916	63.5514	6.54206	9.34579	0.934579	0.934579
				Station	Chloro	Bacilla	Cyano	Eugle	Ulvo	Zygne	TOTAL			S7	S	22.6415	15.0943	17.6101	35.2201	5.03145	4.40252
				1	26.4516	9.03226	47.7419	6.45161	5.80645	4.51613	100				M	52.7027	19.5946	16.2162	10.8108	0.675676	0
				2	18.9189	35.8108	22.973	9.45946	9.45946	3.37838	100				W	17.4194	60	7.74194	14.8387	0	0
				3	27.5194	48.062	16.2791	5.81395	2.32558	0	100			S8	S	16.9697	15.7576	13.9394	36.3636	9.69697	7.27273
				4	20.1117	43.0168	16.2011	15.0838	5.58659	0	100				M	57.7778	18.8889	10	9.44444	3.88889	0
				5	39.3939	28.4848	18.7879	4.24242	9.09091	0	100				W	26.1261	56.7568	4.5045	12.6126	0	0
				6	19.8795	34.3373	35.5422	7.22892	3.01205	0	100
				7	52.7027	19.5946	16.2162	10.8108	0.675676	0	100
				8	57.7778	18.8889	10	9.44444	3.88889	0	100
															Chl	Bac	Cya	Eug	Ulv	Zyg
					Winter									Summer	28.68	10.74	42.58	46.14	49.87	45.61
				Station	Chloro	Bacilla	Cyano	Eugle	Ulvo	Zygne	TOTAL			Monsoon	39.11	17.95	37.57	22.79	34.78	10.35
				1	21.1382	51.2195	10.9756	5.69106	7.31707	3.65854	100			Winter	32.21	71.31	19.85	31.07	15.35	44.04
				2	24.375	56.25	6.875	5.625	4.375	2.5	100
				3	33.0579	49.5868	7.43802	9.91736	0	0	100
				4	21.8462	57.2308	10.1538	5.84615	0	4.92308	100
				5	13.5135	58.3012	3.861	18.9189	1.9305	3.4749	100
				6	18.6916	63.5514	6.54206	9.34579	0.934579	0.934579	100
				7	17.4194	60	7.74194	14.8387	0	0	100
				8	26.1261	56.7568	4.5045	12.6126	0	0	100
					176.168	452.896	58.092	82.7956	14.5572	15.4911	800
					Chloro	Bacilla	Cyano	Eugle	Ulvo	Zygne
				Summer	156.898	149.238	149.202	152.213	62.6008	29.8481
				Monsoon	262.756	237.228	183.741	68.5354	39.8456	7.89451
				Winter	176.168	452.896	58.092	82.7956	14.5572	15.4911

## Sheet: Abundance
											Mean Cell density in 1L
				CHLORO												BACILLA											CYANO								EUGLE			ULVO	ZYGNA							Cholorophyceae	Bacillariophyceae	Cyanophyceae	Euglenophyceae
		Season	Station	Ank	Chlg	Chlr	Tet	Cer	Cls	Ocy	Ped	Act	Vol	Sce	Sph	Cyc	Fra	Nav	Syn	Cym	Amp	Mel	Cosc	Tha	Cosm	Rhi	Athe	Acap	Gam	Mer	Mcy	Nos	Oci	Ana	Eu	Pha	Tra	Ulo	Zyg	Mte				S1	S	6166.67	3083.33	5833.33	666.667
		Summer	1	250	916.667	1833.33	750	833.333	0	333.333	750	0	0	0	500	250	916.667	166.667	1250	83.3333	0	416.667	0	0	0	0	416.667	0	4416.67	500	166.667	83.3333	250	0	166.667	500	0	500	666.667	0					M	2247	4416	2784	1211
		Summer	2	0	0	1750	666.667	416.667	0	0	333.333	0	0	0	583.333	500	750	83.3333	1083.33	83.3333	0	750	0	0	0	0	750	0	4833.33	416.667	0	166.667	0	0	416.667	583.333	0	666.667	0	0					W	4333.33	22166.7	2250	1166.67
		Summer	3	416.667	0	583.333	0	333.333	0	0	0	0	833.333	0	0	0	916.667	166.667	666.667	0	0	1000	0	0	0	0	750	0	916.667	0	0	250	0	0	1000	1166.67	0	1666.67	0	0				S2	S	3750	3250	6166.67	1000
		Summer	4	500	583.333	3166.67	0	333.333	0	0	0	0	166.667	0	0	0	666.667	0	583.333	500	0	250	0	0	0	0	0	0	2000	0	0	166.667	0	0	1750	1500	0	666.667	0	0					M	2333.33	4416.67	2833.33	1166.67
		Summer	5	83.3333	0	0	750	0	0	0	0	250	916.667	0	0	583.333	0	250	1333.33	0	0	1583.33	0	0	0	0	416.667	0	2916.67	0	0	0	0	0	583.333	1166.67	0	1166.67	750	0					W	3250	15500	916.667	750
		Summer	6	0	0	0	0	333.333	0	0	1000	0	833.333	500	166.667	583.333	833.333	0	1666.67	0	0	750	0	0	500	0	416.667	0	1833.33	0	0	0	0	0	1000	1166.67	0	2000	1833.33	0				S3	S	2166.67	2750	1916.67	2166.67
		Summer	7	500	0	916.667	0	250	0	0	250	0	500	0	583.333	0	500	0	666.667	166.667	0	666.667	0	0	0	0	583.333	0	1583.33	0	0	166.667	0	0	2500	2166.67	0	666.667	583.333	0					M	5916.67	9833.33	3500	1250
		Summer	8	333.333	0	333.333	0	166.667	0	0	500	83.3333	666.667	0	250	0	666.667	0	583.333	250	0	666.667	0	0	0	0	833.333	83.3333	1000	0	0	0	0	0	2750	2250	0	1333.33	1000	0					W	5916.67	25833.3	2750	1583.33
		Monsoon	1	0	2.28311	15.9817	0	4.56621	3.42466	0	9.13242	0	9.13242	0	2.28311	3.42466	4.56621	0	6.84932	1.14155	0	0	0	0	0	0	68.4932	0	12.5571	1.14155	0	0	2.28311	0	1.14155	6.84932	3.42466	10.274	7.99087	0				S4	S	4750	2000	2166.67	3250
		Monsoon	2	0	0	1083.33	250	0	83.3333	0	83.3333	0	833.333	0	0	83.3333	500	333.333	583.333	0	0	2833.33	0	0	83.3333	0	1000	0	0	166.667	250	83.3333	1250	83.3333	333.333	750	83.3333	1166.67	416.667	0					M	3000	6416.67	2416.67	2250
		Monsoon	3	0	0	500	750	250	416.667	1166.67	416.667	333.333	1416.67	416.667	250	0	833.333	0	1250	0	0	7750	0	0	0	0	750	0	0	0	0	0	2500	250	833.333	250	166.667	500	0	0					W	5916.67	25833.3	2750	1583.33
		Monsoon	4	0	0	166.667	83.3333	83.3333	500	166.667	500	83.3333	1083.33	0	333.333	166.667	333.333	0	916.667	0	583.333	4416.67	0	0	0	0	666.667	0	0	0	0	0	1333.33	416.667	1000	666.667	583.333	833.333	0	0				S5	S	2000	3750	3333.33	1750
		Monsoon	5	166.667	916.667	1250	500	0	333.333	0	416.667	0	1250	166.667	416.667	250	333.333	0	166.667	0	0	3166.67	0	0	0	0	500	166.667	0	0	83.3333	0	1750	83.3333	166.667	0	416.667	1250	0	0					M	5416.67	3916.67	2583.33	583.333
		Monsoon	6	0	416.667	333.333	166.667	0	166.667	0	0	166.667	1000	0	500	250	83.3333	0	166.667	0	250	4000	0	0	0	0	3666.67	333.333	250	0	166.667	0	500	0	0	416.667	583.333	416.667	0	0					W	2916.67	20833.3	833.333	4083.33
		Monsoon	7	166.667	166.667	0	416.667	0	333.333	0	333.333	0	3500	333.333	1250	0	83.3333	0	250	0	0	2083.33	0	0	0	0	1000	0	0	0	333.333	0	1000	0	500	166.667	666.667	83.3333	0	0				S6	S	2833.33	4333.33	2250	2166.67
		Monsoon	8	333.333	916.667	833.333	416.667	0	83.3333	0	500	416.667	2250	0	2916.67	83.3333	333.333	0	250	0	166.667	2000	0	0	0	0	0	0	0	0	250	0	833.333	416.667	333.333	83.3333	1000	583.333	0	0					M	2750	4750	4916.67	1000
		Winter	1	83.3333	0	1416.67	0	0	0	0	1750	500	0	583.333	0	500	333.333	0	916.667	0	0	18083.3	0	2333.33	0	0	1166.67	0	0	0	583.333	500	0	0	0	0	1166.67	1500	0	750					W	3333.33	18750	1166.67	1666.67
		Winter	2	416.667	0	750	0	0	0	0	1083.33	250	0	333.333	416.667	500	416.667	0	333.333	0	0	12083.3	0	2166.67	0	0	500	0	0	0	416.667	0	0	0	83.3333	0	666.667	583.333	0	333.333				S7	S	3000	2000	2333.33	4666.67
		Winter	3	0	0	1500	0	0	0	0	3750	666.667	0	0	0	2083.33	1416.67	0	2250	0	0	16833.3	0	3083.33	0	166.667	1000	666.667	0	0	833.333	0	250	0	583.333	0	1000	0	0	1333.33					M	6500	2416.67	2333.33	1333.33
		Winter	4	0	0	1500	0	0	0	0	3750	666.667	0	0	0	2083.33	1416.67	0	2250	0	0	16833.3	0	3083.33	0	166.667	1000	666.667	0	0	833.333	0	250	0	583.333	0	1000	0	0	1333.33					W	2250	13750	1000	1916.67
		Winter	5	0	0	0	0	0	0	0	1916.67	333.333	0	0	666.667	3416.67	1000	166.667	1166.67	0	0	13083.3	0	1166.67	0	833.333	833.333	0	0	0	0	0	0	0	1666.67	0	2416.67	416.667	0	750				S8	S	2333.33	2166.67	1916.67	5000
		Winter	6	0	0	0	0	0	0	0	2250	250	333.333	0	500	1250	416.667	0	3750	0	0	11833.3	0	1083.33	0	416.667	916.667	250	0	0	0	0	0	0	333.333	0	1333.33	166.667	0	166.667					M	8666.67	2833.33	1500	1416.67
		Winter	7	0	0	0	0	0	0	0	2000	0	83.3333	166.667	0	1416.67	0	0	2083.33	0	166.667	9750	0	250	0	83.3333	500	166.667	0	0	333.333	0	0	0	750	0	1166.67	0	0	0					W	2416.67	12166.7	416.667	1166.67
		Winter	8	0	0	0	0	0	0	0	2416.67	0	0	0	0	1333.33	0	0	1166.67	0	83.3333	9083.33	0	416.667	0	83.3333	416.667	0	0	0	0	0	0	0	750	0	416.667	0	0	0
																																													Mean	3923.54	9048.58	2536.17	1866.5
																																													Std. error	368.651	1662.54	294.922	246.834
													Summer																																Stand. dev	1806.01	8144.77	1444.82	1209.23
	Summer	Cholorophyceae	Bacillariophyceae	Cyanophyceae	Euglenophyceae	Ulvophyceae	Zynematophyceae				Cholorophyceae	Bacillariophyceae	Cyanophyceae	Euglenophyceae	Ulvophyceae	Zynematophyceae					Summer	S1	S2	S3	S4	S5	S6	S7	S8				S1	S2	S3	S4	S5	S6	S7	S8		Summer	Monsoon	Winter
	1	6166.67	3083.33	5833.33	666.667	500	666.667			Mean	3375	2916.67	3239.58	2583.33	1083.33	604.167					Mean	16916.7	14833.3	10666.7	12833.3	12750	14916.7	13250	13750			Summer	16916.7	14833.3	10666.7	12833.3	12750	14916.7	13250	13750		16916.7	12916.7	20916.7
	2	3750	3250	6166.67	1000	666.667	0			Std. error	512.251	302.109	623.299	564.536	194.161	223.135					Std. error	300.463	1364.22	220.479	1092.91	661.438	712	901.388	1127.31			Monsoon	12916.7	12333.3	21500	14916.7	13750	13833.3	12333.3	15000		14833.3	12333.3	13333.3
	3	2166.67	2750	1916.67	2166.67	1666.67	0			Stand. dev	1448.86	854.493	1762.95	1596.75	549.17	631.121					Stand. dev	520.417	2362.91	381.881	1892.97	1145.64	1233.22	1561.25	1952.56			Winter	20916.7	13333.3	10083.3	28000	21833.3	17833.3	14416.7	9250		10666.7	21500	10083.3
	4	4750	2000	2166.67	3250	666.667	0																																			12833.3	14916.7	28000
	5	2000	3750	3333.33	1750	1166.67	750																																			12750	13750	21833.3
	6	2833.33	4333.33	2250	2166.67	2000	1833.33																									Stand. dev	520.417	2362.91	381.881	1892.97	1145.64	1233.22	1561.25	1952.56		14916.7	13833.3	17833.3
	7	3000	2000	2333.33	4666.67	666.667	583.333						Monsoon																			Stand. dev	2155.42	2602.08	5634.71	5101.06	4250	3818.81	1376.89	1561.25		13250	12333.3	14416.7
	8	2333.33	2166.67	1916.67	5000	1333.33	1000																									Stand. dev	877.971	3412.6	1127.31	2384.85	2553.59	4259.79	2929.73	750		13750	15000	9250
										Mean	4603.79	4874.92	2858.42	1276.38	755.417	137.083
	Monsoon	Cholorophyceae	Bacillariophyceae	Cyanophyceae	Euglenophyceae	Ulvophyceae	Zynematophyceae			Std. error	836.715	829.462	354.714	166.077	151.643	93.1278					Monsoon	S1	S2	S3	S4	S5	S6	S7	S8												Mean	13739.6	14572.9	16958.3
	1	2247	4416	2784	1211	1210	680			Stand. dev	2366.59	2346.07	1003.28	469.737	428.911	263.405					Mean	12916.7	12333.3	21500	14916.7	13750	13833.3	12333.3	15000												Std. error	656.817	1054.62	2269.37
	2	2333.33	4416.67	2833.33	1166.67	1166.67	416.667														Std. error	1244.43	1502.31	3253.2	2945.1	2453.74	2204.79	794.949	901.388												Stand. dev	1857.76	2982.9	6418.75
	3	5916.67	9833.33	3500	1250	500	0														Stand. dev	2155.42	2602.08	5634.71	5101.06	4250	3818.81	1376.89	1561.25
	4	3000	6416.67	2416.67	2250	833.333	0						Winter
	5	5416.67	3916.67	2583.33	583.333	1250	0
	6	2750	4750	4916.67	1000	416.667	0			Mean	3791.67	19354.2	1510.42	1739.58	333.333	583.333
	7	6500	2416.67	2333.33	1333.33	83.3333	0			Std. error	515.148	1853.3	327.493	358.927	184.332	193.521
	8	8666.67	2833.33	1500	1416.67	583.333	0			Stand. dev	1457.06	5241.92	926.289	1015.2	521.369	547.36
	Winter	Cholorophyceae	Bacillariophyceae	Cyanophyceae	Euglenophyceae	Ulvophyceae	Zynematophyceae														Winter	S1	S2	S3	S4	S5	S6	S7	S8
	1	4333.33	22166.7	2250	1166.67	1500	750														Mean	20916.7	13333.3	10083.3	28000	21833.3	17833.3	14416.7	9250
	2	3250	15500	916.667	750	583.333	333.333				Cholorophyceae	Bacillariophyceae	Cyanophyceae	Euglenophyceae	Ulvophyceae	Zynematophyceae					Std. error	506.897	1970.27	650.854	1376.89	1474.32	2459.39	1691.48	433.013
	3	5916.67	25833.3	2750	1583.33	0	1333.33			Summer	3375	2916.67	3239.58	2583.33	1083.33	604.167					Stand. dev	877.971	3412.6	1127.31	2384.85	2553.59	4259.79	2929.73	750
	4	5916.67	25833.3	2750	1583.33	0	1333.33			Monsoon	4603.79	4874.92	2858.42	1276.38	755.417	137.083
	5	2916.67	20833.3	833.333	4083.33	416.667	750			Winter	3791.67	19354.2	1510.42	1739.58	333.333	583.333
	6	3333.33	18750	1166.67	1666.67	166.667	166.667
	7	2250	13750	1000	1916.67	0	0
	8	2416.67	12166.7	416.667	1166.67	0	0
[truncated: 2 more columns]

## Sheet: Main Data
			NUMBER OF CELLS IN 1 ML OF CONCENTRATED WATER
			CHLOROPHYCEAE												BACILLARIOPHYCEAE										CYANOPHYCEAE								EUGLEPHYCEAE			ULVOPHYCEAE	ZYGNEMATOPHYCEAE
	Season	Station	Ank	Chlg	Chlr	Tet	Cer	Cls	Ocy	Ped	Act	Vol	Sce	Sph	Cyc	Fra	Nav	Syn	Cym	Amp	Mel	Tha	Cosm	Rhi	Athe	Acap	Gam	Mer	Mcy	Nos	Oci	Ana	Eu	Pha	Tra	Ulo	Zyg	Mte	Pro
	Summer	1	1	4	8	3	5	0	2	1	0	0	0	4	0	4	2	7	0	0	2	0	0	0	2	0	13	2	0	0	0	0	2	3	0	3	2	0	0
	Summer	1	1	4	7	4	3	0	2	4	0	0	0	0	3	3	0	5	0	0	3	0	0	0	3	0	16	0	2	0	2	0	0	1	0	1	3	0	0
	Summer	1	1	3	7	2	2	0	0	4	0	0	0	2	0	4	0	3	1	0	0	0	0	0	0	0	24	4	0	1	1	0	0	2	0	2	3	0	0
	Summer	2	0	0	8	3	4	0	0	0	0	0	0	2	0	3	1	6	0	0	2	0	0	0	3	0	17	2	0	0	0	0	0	3	0	2	0	0	0
	Summer	2	0	0	6	3	1	0	0	0	0	0	0	3	3	2	0	4	0	0	3	0	0	0	2	0	18	0	0	1	0	0	0	2	0	4	0	0	0
	Summer	2	0	0	7	2	0	0	0	4	0	0	0	2	3	4	0	3	1	0	4	0	0	0	4	0	23	3	0	1	0	0	5	2	0	2	0	0	0
	Summer	3	1	0	2	0	1	0	0	0	0	3	0	0	0	5	0	3	0	0	5	0	0	0	3	0	4	0	0	1	0	0	3	5	0	7	0	0	0
	Summer	3	2	0	3	0	2	0	0	0	0	3	0	0	0	4	0	2	0	0	4	0	0	0	3	0	3	0	0	1	0	0	5	4	0	8	0	0	0
	Summer	3	2	0	2	0	1	0	0	0	0	4	0	0	0	2	2	3	0	0	3	0	0	0	3	0	4	0	0	1	0	0	4	5	0	5	0	0	0
	Summer	4	2	2	15	0	1	0	0	0	0	0	0	0	0	2	0	2	6	0	1	0	0	0	0	0	10	0	0	0	0	0	9	8	0	2	0	0	0
	Summer	4	1	3	12	0	1	0	0	0	0	0	0	0	0	4	0	2	0	0	2	0	0	0	0	0	8	0	0	2	0	0	6	4	0	3	0	0	0
	Summer	4	3	2	11	0	2	0	0	0	0	2	0	0	0	2	0	3	0	0	0	0	0	0	0	0	6	0	0	0	0	0	6	6	0	3	0	0	0
	Summer	5	0	0	0	3	0	0	0	0	1	3	0	0	2	0	1	5	0	0	6	0	0	0	2	0	11	0	0	0	0	0	3	5	0	5	3	0	0
	Summer	5	0	0	0	3	0	0	0	0	1	4	0	0	2	0	1	5	0	0	7	0	0	0	0	0	10	0	0	0	0	0	2	5	0	4	3	0	0
	Summer	5	1	0	0	3	0	0	0	0	1	4	0	0	3	0	1	6	0	0	6	0	0	0	3	0	14	0	0	0	0	0	2	4	0	5	3	0	0
	Summer	6	0	0	0	0	1	0	0	4	0	4	2	0	3	3	0	11	0	0	2	0	0	0	0	0	7	0	0	0	0	0	5	6	0	9	6	0	0
	Summer	6	0	0	0	0	2	0	0	3	0	4	2	2	2	3	0	9	0	0	3	0	0	0	3	0	6	0	0	0	0	0	4	4	0	8	7	0	0
	Summer	6	0	0	0	0	1	0	0	5	0	2	2	0	2	4	0	0	0	0	4	0	0	0	2	0	9	0	0	0	0	0	3	4	0	7	9	0	0
	Summer	7	1	0	3	0	1	0	0	0	0	0	0	2	0	2	0	3	0	0	3	0	0	0	2	0	7	0	0	0	0	0	9	8	0	3	2	0	0
	Summer	7	3	0	3	0	1	0	0	3	0	4	0	2	0	3	0	3	0	0	2	0	0	0	3	0	4	0	0	2	0	0	11	9	0	2	3	0	0
	Summer	7	2	0	5	0	1	0	0	0	0	2	0	3	0	1	0	2	2	0	3	0	0	0	2	0	8	0	0	0	0	0	10	9	0	3	2	0	0
	Summer	8	1	0	4	0	0	0	0	2	0	3	0	0	0	2	0	2	2	0	3	0	0	0	3	1	5	0	0	0	0	0	13	11	0	6	6	0	0
	Summer	8	1	0	0	0	2	0	0	1	1	2	0	3	0	3	0	4	0	0	2	0	0	0	5	0	4	0	0	0	0	0	9	8	0	4	2	0	0
	Summer	8	2	0	0	0	0	0	0	3	0	3	0	0	0	3	0	1	1	0	3	0	0	0	2	0	3	0	0	0	0	0	11	8	0	6	4	0	0
	Monsoon	1	0	2	2	0	3	0	0	2	0	3	0	1	3	1	0	2	1	0	0	0	0	0	9	0	4	1	0	0	0	0	0	2	0	3	5	0	0
	Monsoon	1	0	0	6	0	1	2	0	3	0	3	0	0	0	3	0	4	0	0	0	0	0	0	29	0	2	0	0	0	0	0	0	2	1	3	2	0	0
	Monsoon	1	0	0	6	0	0	1	0	3	0	2	0	1	0	0	0	0	0	0	0	0	0	0	22	0	5	0	0	0	2	0	1	2	2	3	0	0	0
	Monsoon	2	0	0	0	2	0	0	0	0	0	3	0	0	0	2	2	3	0	0	13	0	0	0	3	0	0	1	0	0	2	0	2	3	0	5	0	0	0
	Monsoon	2	0	0	5	1	0	0	0	0	0	3	0	0	0	2	2	0	0	0	11	0	0	0	3	0	0	1	0	0	5	0	2	3	1	5	2	0	0
	Monsoon	2	0	0	8	0	0	1	0	1	0	4	0	0	1	2	0	4	0	0	10	0	1	0	6	0	0	0	3	1	8	1	0	3	0	4	3	0	0
	Monsoon	3	0	0	3	3	1	2	2	1	0	5	2	0	0	2	0	5	0	0	26	0	1	0	2	0	0	0	0	0	11	0	1	2	0	3	0	0	0
	Monsoon	3	0	0	0	2	0	0	6	2	0	3	2	3	0	2	0	4	0	0	32	0	3	0	3	0	0	0	0	0	7	0	2	0	0	3	0	0	0
	Monsoon	3	0	0	3	4	2	3	6	2	4	9	1	0	0	6	0	6	0	0	35	0	2	0	4	0	0	0	0	0	12	3	7	1	2	0	0	0	0
	Monsoon	4	0	0	2	0	0	0	0	2	0	6	0	0	0	1	0	1	0	2	17	0	0	0	3	0	0	0	0	0	4	1	0	1	2	0	0	0	0
	Monsoon	4	0	0	0	0	0	0	0	4	0	5	0	0	2	2	0	2	0	3	16	0	0	0	5	0	0	0	0	0	4	1	3	2	1	5	0	0	0
	Monsoon	4	0	0	0	1	1	6	2	0	1	2	0	4	0	1	0	8	0	2	20	0	0	0	0	0	0	0	0	0	8	3	9	5	4	5	0	0	0
	Monsoon	5	0	4	7	2	0	3	0	3	0	5	0	5	3	2	0	0	0	0	14	0	0	0	3	2	0	0	0	0	10	0	0	0	2	7	0	0	0
	Monsoon	5	2	3	3	2	0	1	0	0	0	5	2	0	0	2	0	2	0	0	13	0	0	0	3	0	0	0	1	0	6	1	2	0	2	5	0	0	0
	Monsoon	5	0	4	5	2	0	0	0	2	0	5	0	0	0	0	0	0	0	0	11	0	0	0	0	0	0	0	0	0	5	0	0	0	1	3	0	0	0
	Monsoon	6	0	5	4	0	0	0	0	0	2	6	0	1	0	1	0	1	0	0	18	0	0	0	16	3	3	0	2	0	2	0	0	3	5	0	0	0	0
	Monsoon	0	0	0	0	1	0	0	0	0	0	3	0	3	0	0	0	0	0	0	17	0	0	0	13	0	0	0	0	0	2	0	0	1	0	2	0	0	0
	Monsoon	6	0	0	0	1	0	2	0	0	0	3	0	2	3	0	0	1	0	3	13	0	0	0	15	1	0	0	0	0	2	0	0	1	2	3	0	0	0
	Monsoon	7	0	2	0	1	0	0	0	0	0	14	0	7	0	0	0	1	0	0	6	0	0	0	6	0	0	0	0	0		0	0	2	4	1	0	0	0
	Monsoon	7	1	0	0	2	0	4	0	2	0	12	2	6	0	1	0	2	0	0	9	0	0	0	3	0	0	0	2	0	4	0	4	0	1	0	0	0	0
	Monsoon	7	1	0	0	2	0	0	0	2	0	16	2	2	0	0	0	0	0	0	10	0	0	0	3	0	0	0	2	0	4	0	2	0	3	0	0	0	0
	Monsoon	8	2	5	0	2	0	0	0	1	1	6	0	11	0	3	0	1	0	0	7	0	0	0	0	0	0	0	0	0	4	5	0	0	3	2	0	0	0
	Monsoon	8	1	1	0	0	0	1	0	2	2	10	0	13	1	1	0	1	0	2	8	0	0	0	0	0	0	0	0	0	6	0	4	1	5	3	0	0	0
	Monsoon	8	1	5	10	3	0	0	0	3	2	11	0	11	0	0	0	1	0	0	9	0	0	0	0	0	0	0	3	0	0	0	0	0	4	2	0	0	0
	Winter	1	1	0	0	0	0	0	0	7	2	0	3	0	2	0	0	2	0	0	27	8	0	0	5	0	0	0	4	2	0	0	0	0	5	9	0	4	3
	Winter	1	0	0	8	0	0	0	0	6	2	0	2	0	4	0	0	4	0	0	24	10	0	0	4	0	0	0	0	2	0	0	0	0	5	4	0	3	2
	Winter	1	0	0	9	0	0	0	0	8	2	0	2	0	0	4	0	5	0	0	26	10	0	0	5	0	0	0	3	2	0	0	0	0	4	5	0	2	0
	Winter	2	2	0	4	0	0	0	0	6	0	0	2	3	2	2	0	4	0	0	17	15	0	0	2	0	0	0	2	0	0	0	1	0	3	3	0	0	0
	Winter	2	2	0	3	0	0	0	0	4	2	0	2	1	3	2	0	0	0	0	14	6	0	0	2	0	0	0	2	0	0	0	0	0	3	3	0	2	0
	Winter	2	1	0	2	0	0	0	0	3	1	0	0	1	1	1	0	0	0	0	18	5	0	0	2	0	0	0	1	0	0	0	0	0	2	1	0	2	0
	Winter	3	0	0	4	0	0	0	0	10	0	0	0	0	3	0	0	0	0	0	7	6	0	0	2	0	0	0	0	0	0	0	1	0	3	0	0	0	0
	Winter	3	0	0	5	0	0	0	0	9	0	0	0	0	2	0	0	4	0	0	11	7	0	0	3	0	0	0	0	0	0	0	2	0	2	0	0	0	0
	Winter	3	0	0	4	0	0	0	0	8	0	0	0	0	2	0	0	3	0	0	9	6	0	0	4	0	0	0	0	0	0	0	1	0	3	0	0	0	0
	Winter	4	0	0	6	0	0	0	0	16	2	0	0	0	9	5	0	13	0	0	28	15	0	2	5	2	0	0	3	0	1	0	2	0	3	0	0	5	4
	Winter	4	0	0	7	0	0	0	0	14	3	0	0	0	9	7	0	5	0	0	26	10	0	0	3	4	0	0	5	0	2	0	3	0	5	0	0	6	4
	Winter	4	0	0	5	0	0	0	0	15	3	0	0	0	7	5	0	9	0	0	24	12	0	0	4	2	0	0	2	0	0	0	2	0	4	0	0	5	3
	Winter	5	0	0	0	0	0	0	0	8	1	0	0	3	12	4	1	5	0	0	21	8	0	0	2	0	0	0	0	0	0	0	5	0	9	0	0	2	2
	Winter	5	0	0	0	0	0	0	0	8	1	0	0	3	16	4	1	5	0	0	19	6	0	5	5	0	0	0	0	0	0	0	7	0	11	3	0	4	1
	Winter	5	0	0	0	0	0	0	0	7	2	0	0	2	13	4	0	4	0	0	18	0	0	5	3	0	0	0	0	0	0	0	8	0	9	2	0	3	0
	Winter	6	0	0	0	0	0	0	0	12	1	1	0	1	8	3	0	18	0	0	21	7	0	2	5	2	0	0	0	0	0	0	1	0	7	0	0	2	0
	Winter	6	0	0	0	0	0	0	0	8	1	1	0	2	7	0	0	14	0	0	17	0	0	2	3	0	0	0	0	0	0	0	2	0	5	0	0	0	0
	Winter	6	0	0	0	0	0	0	0	7	1	2	0	3	0	2	0	13	0	0	15	6	0	1	3	1	0	0	0	0	0	0	1	0	4	2	0	0	0
	Winter	7	0	0	0	0	0	0	0	8	0	0	0	0	12	0	0	10	0	1	18	3	0	1	1	0	0	0	2	0	0	0	4	0	5	0	0	0	6
	Winter	7	0	0	0	0	0	0	0	9	0	0	1	0	0	0	0	8	0	1	15	0	0	0	3	1	0	0	1	0	0	0	0	0	5	0	0	0	5
	Winter	7	0	0	0	0	0	0	0	7	0	1	1	0	5	0	0	7	0	0	12	0	0	0	2	1	0	0	1	0	0	0	5	0	4	0	0	0	7
	Winter	8	0	0	0	0	0	0	0	11	0	0	0	0	7	0	0	5	0	1	8	0	0	1	1	0	0	0	0	0	0	0	2	0	1	0	0	0	0
	Winter	8	0	0	0	0	0	0	0	8	0	0	0	0	6	0	0	4	0	0	11	3	0	0	3	0	0	0	0	0	0	0	3	0	2	0	0	0	0
	Winter	8	0	0	0	0	0	0	0	10	0	0	0	0	3	0	0	5	0	0	7	2	0	0	1	0	0	0	0	0	0	0	4	0	2	0	0	0	0
			NUMBER OF CELLS IN 1 L OF SAMPLED WATER
			CHLOROPHYCEAE												BACILLARIOPHYCEAE										CYANOPHYCEAE								EUGLEPHYCEAE			ULVOPHYCEAE	ZYGNEMATOPHYCEAE
	Season	Station	Ank	Chlg	Chlr	Tet	Cer	Cls	Ocy	Ped	Act	Vol	Sce	Sph	Cyc	Fra	Nav	Syn	Cym	Amp	Mel	Tha	Cosm	Rhi	Athe	Acap	Gam	Mer	Mcy	Nos	Oci	Ana	Eu	Pha	Tra	Ulo	Zyg	Mte	Pro	Sum							SUMMER
	Summer	1	250	1000	2000	750	1250	0	500	250	0	0	0	1000	0	1000	500	1750	0	0	500	0	0	0	500	0	3250	500	0	0	0	0	500	750	0	750	500	0	0	17500
	Summer	1	250	1000	1750	1000	750	0	500	1000	0	0	0	0	750	750	0	1250	0	0	750	0	0	0	750	0	4000	0	500	0	500	0	0	250	0	250	750	0	0	16750				S1	S2	S3	S4	S5	S6
	Summer	1	250	750	1750	500	500	0	0	1000	0	0	0	500	0	1000	0	750	250	0	0	0	0	0	0	0	6000	1000	0	250	250	0	0	500	0	500	750	0	0	16500			R1	17500	14000	10750	15000	12500	15750
	Summer	2	0	0	2000	750	1000	0	0	0	0	0	0	500	0	750	250	1500	0	0	500	0	0	0	750	0	4250	500	0	0	0	0	0	750	0	500	0	0	0	14000			R2	16750	13000	11000	12000	11750	15500
	Summer	2	0	0	1500	750	250	0	0	0	0	0	0	750	750	500	0	1000	0	0	750	0	0	0	500	0	4500	0	0	250	0	0	0	500	0	1000	0	0	0	13000			R3	16500	17500	10250	11500	14000	13500
	Summer	2	0	0	1750	500	0	0	0	1000	0	0	0	500	750	1000	0	750	250	0	1000	0	0	0	1000	0	5750	750	0	250	0	0	1250	500	0	500	0	0	0	17500
	Summer	3	250	0	500	0	250	0	0	0	0	750	0	0	0	1250	0	750	0	0	1250	0	0	0	750	0	1000	0	0	250	0	0	750	1250	0	1750	0	0	0	10750			Mean	16916.7	14833.3	10666.7	12833.3	12750	14916.7
	Summer	3	500	0	750	0	500	0	0	0	0	750	0	0	0	1000	0	500	0	0	1000	0	0	0	750	0	750	0	0	250	0	0	1250	1000	0	2000	0	0	0	11000			Std. error	300.463	1364.22	220.479	1092.91	661.438	712
	Summer	3	500	0	500	0	250	0	0	0	0	1000	0	0	0	500	500	750	0	0	750	0	0	0	750	0	1000	0	0	250	0	0	1000	1250	0	1250	0	0	0	10250			Stand. dev	520.417	2362.91	381.881	1892.97	1145.64	1233.22
	Summer	4	500	500	3750	0	250	0	0	0	0	0	0	0	0	500	0	500	1500	0	250	0	0	0	0	0	2500	0	0	0	0	0	2250	2000	0	500	0	0	0	15000
	Summer	4	250	750	3000	0	250	0	0	0	0	0	0	0	0	1000	0	500	0	0	500	0	0	0	0	0	2000	0	0	500	0	0	1500	1000	0	750	0	0	0	12000							MONSOON
	Summer	4	750	500	2750	0	500	0	0	0	0	500	0	0	0	500	0	750	0	0	0	0	0	0	0	0	1500	0	0	0	0	0	1500	1500	0	750	0	0	0	11500
	Summer	5	0	0	0	750	0	0	0	0	250	750	0	0	500	0	250	1250	0	0	1500	0	0	0	500	0	2750	0	0	0	0	0	750	1250	0	1250	750	0	0	12500				S1	S2	S3	S4	S5	S6
	Summer	5	0	0	0	750	0	0	0	0	250	1000	0	0	500	0	250	1250	0	0	1750	0	0	0	0	0	2500	0	0	0	0	0	500	1250	0	1000	750	0	0	11750			R1	11000	10250	18000	10500	18000	18000
	Summer	5	250	0	0	750	0	0	0	0	250	1000	0	0	750	0	250	1500	0	0	1500	0	0	0	750	0	3500	0	0	0	0	0	500	1000	0	1250	750	0	0	14000			R2	15250	11500	18500	13750	13750	10500
	Summer	6	0	0	0	0	250	0	0	1000	0	1000	500	0	750	750	0	2750	0	0	500	0	0	0	0	0	1750	0	0	0	0	0	1250	1500	0	2250	1500	0	0	15750			R3	12500	15250	28000	20500	9500	13000
	Summer	6	0	0	0	0	500	0	0	750	0	1000	500	500	500	750	0	2250	0	0	750	0	0	0	750	0	1500	0	0	0	0	0	1000	1000	0	2000	1750	0	0	15500
	Summer	6	0	0	0	0	250	0	0	1250	0	500	500	0	500	1000	0	0	0	0	1000	0	0	0	500	0	2250	0	0	0	0	0	750	1000	0	1750	2250	0	0	13500			Mean	12916.7	12333.3	21500	14916.7	13750	13833.3
	Summer	7	250	0	750	0	250	0	0	0	0	0	0	500	0	500	0	750	0	0	750	0	0	0	500	0	1750	0	0	0	0	0	2250	2000	0	750	500	0	0	11500			Std. error	1244.43	1502.31	3253.2	2945.1	2453.74	2204.79
	Summer	7	750	0	750	0	250	0	0	750	0	1000	0	500	0	750	0	750	0	0	500	0	0	0	750	0	1000	0	0	500	0	0	2750	2250	0	500	750	0	0	14500			Stand. dev	2155.42	2602.08	5634.71	5101.06	4250	3818.81
	Summer	7	500	0	1250	0	250	0	0	0	0	500	0	750	0	250	0	500	500	0	750	0	0	0	500	0	2000	0	0	0	0	0	2500	2250	0	750	500	0	0	13750
	Summer	8	250	0	1000	0	0	0	0	500	0	750	0	0	0	500	0	500	500	0	750	0	0	0	750	250	1250	0	0	0	0	0	3250	2750	0	1500	1500	0	0	16000
	Summer	8	250	0	0	0	500	0	0	250	250	500	0	750	0	750	0	1000	0	0	500	0	0	0	1250	0	1000	0	0	0	0	0	2250	2000	0	1000	500	0	0	12750							WINTER
	Summer	8	500	0	0	0	0	0	0	750	0	750	0	0	0	750	0	250	250	0	750	0	0	0	500	0	750	0	0	0	0	0	2750	2000	0	1500	1000	0	0	12500
	Monsoon	1	0	500	500	0	750	0	0	500	0	750	0	250	750	250	0	500	250	0	0	0	0	0	2250	0	1000	250	0	0	0	0	0	500	0	750	1250	0	0	11000				S1	S2	S3	S4	S5	S6
	Monsoon	1	0	0	1500	0	250	500	0	750	0	750	0	0	0	750	0	1000	0	0	0	0	0	0	7250	0	500	0	0	0	0	0	0	500	250	750	500	0	0	15250			R1	21000	17000	9000	30250	20750	22750
	Monsoon	1	0	0	1500	0	0	250	0	750	0	500	0	250	0	0	0	0	0	0	0	0	0	0	5500	0	1250	0	0	0	500	0	250	500	500	750	0	0	0	12500			R2	20000	12750	11250	28250	24750	15500
	Monsoon	2	0	0	0	500	0	0	0	0	0	750	0	0	0	500	500	750	0	0	3250	0	0	0	750	0	0	250	0	0	500	0	500	750	0	1250	0	0	0	10250			R3	21750	10250	10000	25500	20000	15250
	Monsoon	2	0	0	1250	250	0	0	0	0	0	750	0	0	0	500	500	0	0	0	2750	0	0	0	750	0	0	250	0	0	1250	0	500	750	250	1250	500	0	0	11500
	Monsoon	2	0	0	2000	0	0	250	0	250	0	1000	0	0	250	500	0	1000	0	0	2500	0	250	0	1500	0	0	0	750	250	2000	250	0	750	0	1000	750	0	0	15250			Mean	20916.7	13333.3	10083.3	28000	21833.3	17833.3
	Monsoon	3	0	0	750	750	250	500	500	250	0	1250	500	0	0	500	0	1250	0	0	6500	0	250	0	500	0	0	0	0	0	2750	0	250	500	0	750	0	0	0	18000			Std. error	506.897	1970.27	650.854	1376.89	1474.32	2459.39
	Monsoon	3	0	0	0	500	0	0	1500	500	0	750	500	750	0	500	0	1000	0	0	8000	0	750	0	750	0	0	0	0	0	1750	0	500	0	0	750	0	0	0	18500			Stand. dev	877.971	3412.6	1127.31	2384.85	2553.59	4259.79
	Monsoon	3	0	0	750	1000	500	750	1500	500	1000	2250	250	0	0	1500	0	1500	0	0	8750	0	500	0	1000	0	0	0	0	0	3000	750	1750	250	500	0	0	0	0	28000
	Monsoon	4	0	0	500	0	0	0	0	500	0	1500	0	0	0	250	0	250	0	500	4250	0	0	0	750	0	0	0	0	0	1000	250	0	250	500	0	0	0	0	10500
	Monsoon	4	0	0	0	0	0	0	0	1000	0	1250	0	0	500	500	0	500	0	750	4000	0	0	0	1250	0	0	0	0	0	1000	250	750	500	250	1250	0	0	0	13750
	Monsoon	4	0	0	0	250	250	1500	500	0	250	500	0	1000	0	250	0	2000	0	500	5000	0	0	0	0	0	0	0	0	0	2000	750	2250	1250	1000	1250	0	0	0	20500
	Monsoon	5	0	1000	1750	500	0	750	0	750	0	1250	0	1250	750	500	0	0	0	0	3500	0	0	0	750	500	0	0	0	0	2500	0	0	0	500	1750	0	0	0	18000
	Monsoon	5	500	750	750	500	0	250	0	0	0	1250	500	0	0	500	0	500	0	0	3250	0	0	0	750	0	0	0	250	0	1500	250	500	0	500	1250	0	0	0	13750
	Monsoon	5	0	1000	1250	500	0	0	0	500	0	1250	0	0	0	0	0	0	0	0	2750	0	0	0	0	0	0	0	0	0	1250	0	0	0	250	750	0	0	0	9500
	Monsoon	6	0	1250	1000	0	0	0	0	0	500	1500	0	250	0	250	0	250	0	0	4500	0	0	0	4000	750	750	0	500	0	500	0	0	750	1250	0	0	0	0	18000
	Monsoon	0	0	0	0	250	0	0	0	0	0	750	0	750	0	0	0	0	0	0	4250	0	0	0	3250	0	0	0	0	0	500	0	0	250	0	500	0	0	0	10500
	Monsoon	6	0	0	0	250	0	500	0	0	0	750	0	500	750	0	0	250	0	750	3250	0	0	0	3750	250	0	0	0	0	500	0	0	250	500	750	0	0	0	13000
	Monsoon	7	0	500	0	250	0	0	0	0	0	3500	0	1750	0	0	0	250	0	0	1500	0	0	0	1500	0	0	0	0	0	0	0	0	500	1000	250	0	0	0	11000
	Monsoon	7	250	0	0	500	0	1000	0	500	0	3000	500	1500	0	250	0	500	0	0	2250	0	0	0	750	0	0	0	500	0	1000	0	1000	0	250	0	0	0	0	13750
	Monsoon	7	250	0	0	500	0	0	0	500	0	4000	500	500	0	0	0	0	0	0	2500	0	0	0	750	0	0	0	500	0	1000	0	500	0	750	0	0	0	0	12250
	Monsoon	8	500	1250	0	500	0	0	0	250	250	1500	0	2750	0	750	0	250	0	0	1750	0	0	0	0	0	0	0	0	0	1000	1250	0	0	750	500	0	0	0	13250
	Monsoon	8	250	250	0	0	0	250	0	500	500	2500	0	3250	250	250	0	250	0	500	2000	0	0	0	0	0	0	0	0	0	1500	0	1000	250	1250	750	0	0	0	15500
	Monsoon	8	250	1250	2500	750	0	0	0	750	500	2750	0	2750	0	0	0	250	0	0	2250	0	0	0	0	0	0	0	750	0	0	0	0	0	1000	500	0	0	0	16250
	Winter	1	250	0	0	0	0	0	0	1750	500	0	750	0	500	0	0	500	0	0	6750	2000	0	0	1250	0	0	0	1000	500	0	0	0	0	1250	2250	0	1000	750	21000
	Winter	1	0	0	2000	0	0	0	0	1500	500	0	500	0	1000	0	0	1000	0	0	6000	2500	0	0	1000	0	0	0	0	500	0	0	0	0	1250	1000	0	750	500	20000
	Winter	1	0	0	2250	0	0	0	0	2000	500	0	500	0	0	1000	0	1250	0	0	6500	2500	0	0	1250	0	0	0	750	500	0	0	0	0	1000	1250	0	500	0	21750
	Winter	2	500	0	1000	0	0	0	0	1500	0	0	500	750	500	500	0	1000	0	0	4250	3750	0	0	500	0	0	0	500	0	0	0	250	0	750	750	0	0	0	17000
	Winter	2	500	0	750	0	0	0	0	1000	500	0	500	250	750	500	0	0	0	0	3500	1500	0	0	500	0	0	0	500	0	0	0	0	0	750	750	0	500	0	12750
	Winter	2	250	0	500	0	0	0	0	750	250	0	0	250	250	250	0	0	0	0	4500	1250	0	0	500	0	0	0	250	0	0	0	0	0	500	250	0	500	0	10250
	Winter	3	0	0	1000	0	0	0	0	2500	0	0	0	0	750	0	0	0	0	0	1750	1500	0	0	500	0	0	0	0	0	0	0	250	0	750	0	0	0	0	9000
	Winter	3	0	0	1250	0	0	0	0	2250	0	0	0	0	500	0	0	1000	0	0	2750	1750	0	0	750	0	0	0	0	0	0	0	500	0	500	0	0	0	0	11250
	Winter	3	0	0	1000	0	0	0	0	2000	0	0	0	0	500	0	0	750	0	0	2250	1500	0	0	1000	0	0	0	0	0	0	0	250	0	750	0	0	0	0	10000
	Winter	4	0	0	1500	0	0	0	0	4000	500	0	0	0	2250	1250	0	3250	0	0	7000	3750	0	500	1250	500	0	0	750	0	250	0	500	0	750	0	0	1250	1000	30250
	Winter	4	0	0	1750	0	0	0	0	3500	750	0	0	0	2250	1750	0	1250	0	0	6500	2500	0	0	750	1000	0	0	1250	0	500	0	750	0	1250	0	0	1500	1000	28250
	Winter	4	0	0	1250	0	0	0	0	3750	750	0	0	0	1750	1250	0	2250	0	0	6000	3000	0	0	1000	500	0	0	500	0	0	0	500	0	1000	0	0	1250	750	25500
	Winter	5	0	0	0	0	0	0	0	2000	250	0	0	750	3000	1000	250	1250	0	0	5250	2000	0	0	500	0	0	0	0	0	0	0	1250	0	2250	0	0	500	500	20750
	Winter	5	0	0	0	0	0	0	0	2000	250	0	0	750	4000	1000	250	1250	0	0	4750	1500	0	1250	1250	0	0	0	0	0	0	0	1750	0	2750	750	0	1000	250	24750
	Winter	5	0	0	0	0	0	0	0	1750	500	0	0	500	3250	1000	0	1000	0	0	4500	0	0	1250	750	0	0	0	0	0	0	0	2000	0	2250	500	0	750	0	20000
	Winter	6	0	0	0	0	0	0	0	3000	250	250	0	250	2000	750	0	4500	0	0	5250	1750	0	500	1250	500	0	0	0	0	0	0	250	0	1750	0	0	500	0	22750
	Winter	6	0	0	0	0	0	0	0	2000	250	250	0	500	1750	0	0	3500	0	0	4250	0	0	500	750	0	0	0	0	0	0	0	500	0	1250	0	0	0	0	15500
	Winter	6	0	0	0	0	0	0	0	1750	250	500	0	750	0	500	0	3250	0	0	3750	1500	0	250	750	250	0	0	0	0	0	0	250	0	1000	500	0	0	0	15250
	Winter	7	0	0	0	0	0	0	0	2000	0	0	0	0	3000	0	0	2500	0	250	4500	750	0	250	250	0	0	0	500	0	0	0	1000	0	1250	0	0	0	1500	17750
	Winter	7	0	0	0	0	0	0	0	2250	0	0	250	0	0	0	0	2000	0	250	3750	0	0	0	750	250	0	0	250	0	0	0	0	0	1250	0	0	0	1250	12250
	Winter	7	0	0	0	0	0	0	0	1750	0	250	250	0	1250	0	0	1750	0	0	3000	0	0	0	500	250	0	0	250	0	0	0	1250	0	1000	0	0	0	1750	13250
	Winter	8	0	0	0	0	0	0	0	2750	0	0	0	0	1750	0	0	1250	0	250	2000	0	0	250	250	0	0	0	0	0	0	0	500	0	250	0	0	0	0	9250
	Winter	8	0	0	0	0	0	0	0	2000	0	0	0	0	1500	0	0	1000	0	0	2750	750	0	0	750	0	0	0	0	0	0	0	750	0	500	0	0	0	0	10000
	Winter	8	0	0	0	0	0	0	0	2500	0	0	0	0	750	0	0	1250	0	0	1750	500	0	0	250	0	0	0	0	0	0	0	1000	0	500	0	0	0	0	8500
[truncated: 2 more columns]
