# Supplementary material for: Diversity, Community Assemblage, and Environmental Determinants of Phytoplankton in a Subtropical Transboundary Coastal River
Source: Ecol Evol. 2025 Dec 23;15(12):e72787. doi: 10.1002/ece3.72787 (PMC12723322; doi:10.1002/ece3.72787)
Supplement: Supplementary file 1 — Appendix S1: ece372787‐sup‐0001‐AppendixS1.zip. [file ECE3-15-e72787-s001.zip › 2. Diversity Indices.xlsx]

## Sheet: Diversity
			Summer
					S1R1	S1R2	S1R3	S2R1	S2R2	S2R3	S3R1	S3R2	S3R3	S4R1	S4R2	S4R3	S5R1	S5R2	S5R3	S6R1	S6R2	S6R3	S7R1	S7R2	S7R3	S8R1	S8R2	S8R3
				Shannon_H	2.717	2.471	2.728	2.508	2.265	2.57	2.171	1.916	2.316	2.302	2.138	2.425	2.517	2.309	2.575	2.128	1.907	2.192	2.365	2.152	2.492	2.263	2.06	2.386
				Evenness_e^H/S	0.8903	0.7302	0.9014	0.8184	0.645	0.8707	0.6264	0.4871	0.7238	0.7138	0.6066	0.8078	0.8257	0.6711	0.8752	0.84	0.6843	0.8975	0.7099	0.5803	0.806	0.7396	0.6094	0.8366
				Margalef	3.993	3.494	3.993	3.263	3.263	3.263	2.868	2.868	2.868	3.002	3.002	3.002	3.263	3.263	3.263	2.236	1.987	2.236	3.342	3.103	3.342	2.981	2.733	2.981
			Monsoon
					S1R1	S1R2	S1R3	S2R1	S2R2	S2R3	S3R1	S3R2	S3R3	S4R1	S4R2	S4R3	S5R1	S5R2	S5R3	S6R1	S6R2	S6R3	S7R1	S7R2	S7R3	S8R1	S8R2	S8R3
				Shannon_H	2.432	2.188	2.499	2.436	2.183	2.536	2.033	1.742	2.156	2.384	2.139	2.485	2.18	1.955	2.312	1.977	1.81	2.107	1.864	1.55	1.968	2.165	1.847	2.273
				Evenness_e^H/S	0.8126	0.6427	0.8694	0.7617	0.624	0.8486	0.764	0.6069	0.868	0.7234	0.5847	0.8005	0.7373	0.5899	0.841	0.7218	0.6216	0.8223	0.8064	0.5982	0.895	0.7924	0.6046	0.8831
				Margalef	3.15	2.908	3.15	3.51	3.008	3.51	2.424	2.154	2.424	3.306	3.07	3.306	2.784	2.784	2.784	2.256	2.006	2.256	1.85	1.586	1.85	2.769	2.492	2.769
			Winter
					S1R1	S1R2	S1R3	S2R1	S2R2	S2R3	S3R1	S3R2	S3R3	S4R1	S4R2	S4R3	S5R1	S5R2	S5R3	S6R1	S6R2	S6R3	S7R1	S7R2	S7R3	S8R1	S8R2	S8R3
				Shannon_H	2.332	2.055	2.634	2.714	2.533	2.871	2.357	2.122	2.565	2.627	2.42	2.818	2.563	2.39	2.739	2.302	2.076	2.591	2.36	2.096	2.535	2.583	2.345	2.726
				Evenness_e^H/S	0.5422	0.4542	0.7366	0.7189	0.6215	0.8419	0.5278	0.4439	0.6633	0.6587	0.5478	0.7986	0.683	0.5909	0.814	0.5261	0.4776	0.7127	0.6618	0.5492	0.7948	0.6964	0.5882	0.8047
				Margalef	4.601	3.834	4.601	5.062	4.556	5.062	4.277	3.601	4.277	4.846	4.361	4.846	4.492	3.993	4.492	4.492	3.494	4.492	3.815	3.306	3.815	4.452	3.71	4.452
			SUMMER	1	2	3	4	5	6	7	8
			Shannon_H	2.717	2.508	2.171	2.302	2.517	2.128	2.365	2.263								Mean
	F	p (same)		2.471	2.265	1.916	2.138	2.309	1.907	2.152	2.06							Shanon (H')	Evenness (J')	Richness (d)
	3.99	0.01		2.728	2.57	2.316	2.425	2.575	2.192	2.492	2.386					S1	S	2.63867	0.840633	3.82667
			Mean	2.63867	2.44767	2.13433	2.28833	2.467	2.07567	2.33633	2.23633						M	2.373	0.7749	3.06933
			Std. error	0.0838934	0.0930705	0.116916	0.0831311	0.0807548	0.0863333	0.0991906	0.0950479						W	2.34033	0.577667	4.34533
			Stand. dev	0.145308	0.161203	0.202505	0.143987	0.139871	0.149534	0.171803	0.164628					S2	S	2.44767	0.778033	3.263
																	M	2.385	0.744767	3.34267
			Evenness_e^H/S	1	2	3	4	5	6	7	8						W	2.706	0.727433	4.89333
	F	p (same)		0.8903	0.8184	0.6264	0.7138	0.8257	0.84	0.7099	0.7396					S3	S	2.13433	0.612433	2.868
	1.31	0.31		0.7302	0.645	0.4871	0.6066	0.6711	0.6843	0.5803	0.6094						M	1.977	0.7463	2.334
				0.9014	0.8707	0.7238	0.8078	0.8752	0.8975	0.806	0.8366						W	2.348	0.545	4.05167
			Mean	0.840633	0.778033	0.612433	0.7094	0.790667	0.807267	0.698733	0.728533					S4	S	2.28833	0.7094	3.002
			Std. error	0.0553096	0.0682086	0.0686853	0.0581231	0.0614673	0.0636845	0.0653928	0.06582						M	2.336	0.702867	3.22733
			Stand. dev	0.095799	0.118141	0.118967	0.100672	0.106465	0.110305	0.113264	0.114004						W	2.62167	0.668367	4.68433
																S5	S	2.467	0.790667	3.263
																	M	2.149	0.722733	2.784
				1	2	3	4	5	6	7	8						W	2.564	0.695967	4.32567
			Margalef	3.993	3.264	2.869	3.003	3.264	2.236	3.342	2.981					S6	S	2.07567	0.807267	2.153
	F	p (same)		3.494	3.263	2.868	3.002	3.263	1.987	3.103	2.733						M	1.96467	0.7219	2.17267
	38.3	7.91e-09		3.993	3.262	2.867	3.004	3.262	2.236	3.342	2.981						W	2.323	0.572133	4.15933
																S7	S	2.33633	0.698733	3.26233
			Mean	3.82667	3.263	2.868	3.002	3.263	2.153	3.26233	2.89833						M	1.794	0.766533	1.762
			Std. error	0.166333	0.00057735	0.00057735	0.001	0.00057735	0.083	0.0796667	0.0826667						W	2.33033	0.6686	3.64533
			Stand. dev	0.288098	0.001	0.001	0.001	0.001	0.14376	0.137987	0.143183					S8	S	2.23633	0.728533	2.89833
																	M	2.095	0.760033	2.67667
																	W	2.55133	0.696433	4.20467
			MONSOON	1	2	3	4	5	6	7	8
			Shannon_H	2.432	2.436	2.033	2.384	2.18	1.977	1.864	2.165
	F	p (same)		2.188	2.183	1.742	2.139	1.955	1.81	1.55	1.847						SD
	3.95	0.01		2.499	2.536	2.156	2.485	2.312	2.107	1.968	2.273					Shanon (H')	Evenness (J')	Richness (d)	J (SE)
														S1	S	0.145308	0.095799	0.288098	0.0553096
			Mean	2.373	2.385	1.977	2.336	2.149	1.96467	1.794	2.095				M	0.16368	0.117958	0.139719	0.0681033
			Std. error	0.0945004	0.105044	0.122748	0.102725	0.104216	0.085958	0.12564	0.127859				W	0.28959	0.144502	0.442828	0.0834283
			Stand. dev	0.16368	0.181942	0.212605	0.177924	0.180508	0.148884	0.217614	0.221459			S2	S	0.161203	0.118141	0.001	0.0682086
															M	0.181942	0.113253	0.28983	0.0653869
			Evenness_e^H/S	1	2	3	4	5	6	7	8				W	0.169142	0.110448	0.292139	0.0637669
	F	p (same)		0.8126	0.7617	0.764	0.7234	0.7373	0.7218	0.8064	0.7924			S3	S	0.202505	0.118967	0.001	0.0686853
	0.12	0.99		0.6427	0.624	0.6069	0.5847	0.5899	0.6216	0.5982	0.6046				M	0.212605	0.131447	0.155885	0.0758909
				0.8694	0.8486	0.868	0.8005	0.841	0.8223	0.895	0.8831				W	0.221637	0.110707	0.390289	0.0639165
			Mean	0.7749	0.744767	0.7463	0.702867	0.722733	0.7219	0.766533	0.760033			S4	S	0.143987	0.100672	0.001	0.0581231
			Std. error	0.0681033	0.0653869	0.0758909	0.0631364	0.0728513	0.0579371	0.087967	0.0820087				M	0.177924	0.109355	0.136255	0.0631364
			Stand. dev	0.117958	0.113253	0.131447	0.109355	0.126182	0.10035	0.152363	0.142043				W	0.199054	0.125679	0.280015	0.0725609
														S5	S	0.139871	0.106465	0.001	0.0614673
															M	0.180508	0.126182	0.001	0.0728513
			Margalef	1	2	3	4	5	6	7	8				W	0.174502	0.112114	0.288098	0.0647289
	F	p (same)		3.15	3.51	2.424	3.306	2.785	2.256	1.85	2.769			S6	S	0.149534	0.110305	0.14376	0.0636845
	33.36	2.06e-08		2.908	3.008	2.154	3.07	2.784	2.006	1.586	2.492				M	0.148884	0.10035	0.144338	0.0579371
				3.15	3.51	2.424	3.306	2.783	2.256	1.85	2.769				W	0.258141	0.124126	0.576196	0.0716643
			Mean	3.06933	3.34267	2.334	3.22733	2.784	2.17267	1.762	2.67667			S7	S	0.171803	0.113264	0.137987	0.0653928
			Std. error	0.0806667	0.167333	0.09	0.0786667	3.14018e-16	0.0833333	0.088	0.0923333				M	0.217614	0.152363	0.15242	0.087967
			Stand. dev	0.139719	0.28983	0.155885	0.136255	5.43896e-16	0.144338	0.15242	0.159926				W	0.220998	0.122941	0.293871	0.0709801
														S8	S	0.164628	0.114004	0.143183	0.06582
															M	0.221459	0.142043	0.159926	0.0820087
			WINTER												W	0.192464	0.10825	0.428394	0.0624982
			Shannon_H	1	2	3	4	5	6	7	8
	F	p (same)		2.332	2.714	2.357	2.627	2.563	2.302	2.36	2.583				H			J			d
	1.49	0.24		2.055	2.533	2.122	2.42	2.39	2.076	2.096	2.345			S	M	W	S	M	W	S	M	W
				2.634	2.871	2.565	2.818	2.739	2.591	2.535	2.726		S1	2.63867	2.373	2.34033	0.840633	0.7749	0.577667	3.82667	3.06933	4.34533
			Mean	2.34033	2.706	2.348	2.62167	2.564	2.323	2.33033	2.55133		S2	2.44767	2.385	2.706	0.778033	0.744767	0.727433	3.263	3.34267	4.89333
			Std. error	0.167195	0.0976541	0.127962	0.114924	0.100749	0.149038	0.127593	0.111119		S3	2.13433	1.977	2.348	0.612433	0.7463	0.545	2.868	2.334	4.05167
			Stand. dev	0.28959	0.169142	0.221637	0.199054	0.174502	0.258141	0.220998	0.192464		S4	2.28833	2.336	2.62167	0.7094	0.702867	0.668367	3.002	3.22733	4.68433
													S5	2.467	2.149	2.564	0.790667	0.722733	0.695967	3.263	2.784	4.32567
			Evenness_e^H/S	1	2	3	4	5	6	7	8		S6	2.07567	1.96467	2.323	0.807267	0.7219	0.572133	2.153	2.17267	4.15933
	F	p (same)		0.5422	0.7189	0.5278	0.6587	0.683	0.5261	0.6618	0.6964		S7	2.33633	1.794	2.33033	0.698733	0.766533	0.6686	3.26233	1.762	3.64533
	0.98	0.48		0.4542	0.6215	0.4439	0.5478	0.5909	0.4776	0.5492	0.5882		S8	2.23633	2.095	2.55133	0.728533	0.760033	0.696433	2.89833	2.67667	4.20467
				0.7366	0.8419	0.6633	0.7986	0.814	0.7127	0.7948	0.8047
			Mean	0.577667	0.727433	0.545	0.668367	0.695967	0.572133	0.6686	0.696433		Mean	2.33	2.135	2.4725	0.74625	0.74125	0.64625	3.06625	2.67	4.28875
			Std. error	0.0834283	0.0637669	0.0639165	0.0725609	0.0647289	0.0716643	0.0709801	0.0624982		Std. error	0.0657919	0.0776209	0.0547641	0.0261136	0.00914906	0.0244173	0.169347	0.194954	0.134263
			Stand. dev	0.144502	0.110448	0.110707	0.125679	0.112114	0.124126	0.122941	0.10825		Stand. dev	0.186087	0.219545	0.154896	0.0738604	0.0258775	0.0690626	0.478985	0.551414	0.379753
			Margalef	1	2	3	4	5	6	7	8			F=6.56	0.01		F=7.49	0.004		F=25.2	2.63e-06
	F	p (same)		4.601	5.062	4.277	4.846	4.492	4.492	3.815	4.452
	2.92	0.04		3.834	4.556	3.601	4.361	3.993	3.494	3.306	3.71			H	J	d
				4.601	5.062	4.277	4.846	4.492	4.492	3.815	4.452			2.63867	0.840633	3.82667
			Mean	4.34533	4.89333	4.05167	4.68433	4.32567	4.15933	3.64533	4.20467			2.44767	0.778033	3.263
			Std. error	0.255667	0.168667	0.225333	0.161667	0.166333	0.332667	0.169667	0.247333			2.13433	0.612433	2.868
			Stand. dev	0.442828	0.292139	0.390289	0.280015	0.288098	0.576196	0.293871	0.428394			2.28833	0.7094	3.002
														2.467	0.790667	3.263
														2.07567	0.807267	2.153
														2.33633	0.698733	3.26233
														2.23633	0.728533	2.89833
														2.373	0.7749	3.06933
														2.385	0.744767	3.34267
														1.977	0.7463	2.334
														2.336	0.702867	3.22733
														2.149	0.722733	2.784
														1.96467	0.7219	2.17267
														1.794	0.766533	1.762
														2.095	0.760033	2.67667
														2.34033	0.577667	4.34533
														2.706	0.727433	4.89333
														2.348	0.545	4.05167
														2.62167	0.668367	4.68433
														2.564	0.695967	4.32567
														2.323	0.572133	4.15933
														2.33033	0.6686	3.64533
														2.55133	0.696433	4.20467
													Mean	2.31243	0.710901	3.34228
													Std. error	0.0467015	0.0153078	0.17087
													Stand. dev	0.22879	0.0749926	0.83709
