# Supplementary material for: Diversity, Community Assemblage, and Environmental Determinants of Phytoplankton in a Subtropical Transboundary Coastal River
Source: Ecol Evol. 2025 Dec 23;15(12):e72787. doi: 10.1002/ece3.72787 (PMC12723322; doi:10.1002/ece3.72787)
Supplement: Supplementary file 1 — Appendix S1: ece372787‐sup‐0001‐AppendixS1.zip. [file ECE3-15-e72787-s001.zip › 3. Physicochemical.xlsx]

## Sheet: Physicochemical
					SUMMER									MONSOON								WINTER							T	Temp	TR	Sal	DO	pH	TDS	EC	PO4	NO3	NH3
		S1	S2	S3	S4	S5	S6	S7	S8	S1	S2	S3	S4	S5	S6	S7	S8	S1	S2	S3	S4	S5	S6	S7	S8				1	30.0533	45.3333	1.03333	6.17667	7.51667	51.6667	102.667	0.35	0.034	0.533333										Summer
		30.04	30.35	30.48	30.63	30.88	31.15	31.05	31.62	28.45	28.19	28.6	28.61	29.27	29.24	29.19	28.87	21.82	21.9	21.92	22.28	22.24	22.24	21.96	22.75				1	30.29	43.3333	0.933333	5.97333	7.35	48	96.6667	0.313333	0.0306667	0.533333										Monsoon
	Temp	30.03	30.28	30.42	30.59	30.89	31.24	31.17	31.57	28.14	28.34	28.84	28.67	29.24	29.27	29.2	29	21.88	21.94	21.96	22.15	22.28	22.32	21.87	22.56			Summer	1	30.4233	42.3333	0.833333	5.78	6.38333	47.3333	92.6667	0.276667	0.0296667	1.03333										Winter
		30.09	30.24	30.37	30.51	30.92	31.28	31.11	31.53	28.84	28.62	28.78	28.49	29.24	29.4	29.18	28.96	21.85	21.92	21.94	22.215	22.26	22.28	21.915	22.655				1	30.5767	40.6667	0.933333	5.71333	6.77333	52	110.667	0.316667	0.0336667	1.23333
	Mean	30.0533	30.29	30.4233	30.5767	30.8967	31.2233	31.11	31.5733	28.4767	28.3833	28.74	28.59	29.25	29.3033	29.19	28.9433	21.85	21.92	21.94	22.215	22.26	22.28	21.915	22.655				1	30.8967	38.6667	0.866667	5.49667	6.69667	52.3333	106	0.496667	0.0416667	0.763333
	Std. error	0.0185592	0.0321455	0.031798	0.0352767	0.0120185	0.0384419	0.034641	0.0260342	0.202512	0.126007	0.072111	0.052915	0.01	0.0491031	0.0057735	0.0384419	0.0173205	0.011547	0.011547	0.0375278	0.011547	0.023094	0.0259808	0.0548483				1	31.2233	37.6667	0.766667	5.92	7.40667	59	118	0.536667	0.0513333	0.56
	Stand. dev	0.0321455	0.0556776	0.0550757	0.061101	0.0208167	0.0665833	0.06	0.0450925	0.350761	0.218251	0.1249	0.0916515	0.0173205	0.085049	0.01	0.0665833	0.03	0.02	0.02	0.065	0.02	0.04	0.045	0.095				1	31.11	37.6667	0.766667	5.79333	7.18	53.3333	101.667	0.506667	0.0453333	0.763333
																													1	31.5733	40.6667	0.766667	5.32667	7.08333	51.3333	102.333	0.426667	0.0336667	1.03333
		S1	S2	S3	S4	S5	S6	S7	S8	S1	S2	S3	S4	S5	S6	S7	S8	S1	S2	S3	S4	S5	S6	S7	S8				2	28.4767	28.3333	1.03333	6.69333	7.79333	116	225.667	1.842	0.0743333	2.14767
		46	44	43	41	38	38	38	41	28	30	29	32	32	34	33	32	48	40	36	43	42	46	47	40				2	28.3833	30.3333	1.03333	6.51	7.51667	111.333	205.333	1.74667	0.0713333	1.72
	Trans.	46	43	42	40	38	38	38	41	28	30	30	31	33	32	33	32	45	41	38	42	43	47	47	38			Monsoon	2	28.74	29.3333	1.03333	6.91	7.21667	113.333	223.667	2.14	0.0806667	1.03333
		44	43	42	41	40	37	37	40	29	31	29	31	32	31	32	33	46.5	40.5	37	42.5	42	46.5	48	39				2	28.59	31.3333	0.933333	6.13333	7.11667	105.667	154.667	1.52667	0.0733333	1.14
	Mean	45.3333	43.3333	42.3333	40.6667	38.6667	37.6667	37.6667	40.6667	28.3333	30.3333	29.3333	31.3333	32.3333	32.3333	32.6667	32.3333	46.5	40.5	37	42.5	42.3333	46.5	47.3333	39				2	29.25	32.3333	0.933333	6.12333	7.10333	100.667	153	1.51	0.071	1.23333
	Std. error	0.666667	0.333333	0.333333	0.333333	0.666667	0.333333	0.333333	0.333333	0.333333	0.333333	0.333333	0.333333	0.333333	0.881917	0.333333	0.333333	0.866025	0.288675	0.57735	0.288675	0.333333	0.288675	0.333333	0.57735				2	29.3033	32.3333	0.633333	5.9	6.83667	77.6667	139.333	0.92	0.0633333	0.53
	Stand. dev	1.1547	0.57735	0.57735	0.57735	1.1547	0.57735	0.57735	0.57735	0.57735	0.57735	0.57735	0.57735	0.57735	1.52753	0.57735	0.57735	1.5	0.5	1	0.5	0.57735	0.5	0.57735	1				2	29.19	32.6667	0.733333	5.91	6.88333	70.3333	156.667	0.826667	0.061	0.76
																													2	28.9433	32.3333	0.733333	5.72333	6.70333	61	143.667	0.803333	0.0603333	0.763333
		S1	S2	S3	S4	S5	S6	S7	S8	S1	S2	S3	S4	S5	S6	S7	S8	S1	S2	S3	S4	S5	S6	S7	S8				3	21.85	46.5	1.16667	8.365	8.165	128.333	254.5	0.514333	0.0433333	0.44
		1.1	1	0.8	0.9	0.9	0.7	0.8	0.6	1.1	1.1	1	0.9	1	0.8	0.7	0.6	1.2	1.1	1	1.1	1	1	0.8	0.7				3	21.92	40.5	1.06667	7.91	8.025	127.333	254.667	0.414	0.0333333	0.62
	Salinity	1	0.9	0.9	0.9	0.9	0.8	0.7	0.8	1.11	1	1.1	0.9	0.9	0.7	0.7	0.7	1.1	1.1	1.1	1.2	1	0.9	0.9	0.7			Winter	3	21.94	37	1.03333	6.22	7.845	126.333	253.667	0.323333	0.0133333	1.17667
		1	0.9	0.8	1	0.8	0.8	0.8	0.7	1	1	1	1	0.9	0.7	0.8	0.6	1.2	1	1	1.1	1.1	0.9	0.8	0.8				3	22.215	42.5	1.13333	9.325	8.135	129.5	254.667	1.22333	0.0533333	1.01333
	Mean	1.03333	0.933333	0.833333	0.933333	0.866667	0.766667	0.766667	0.7	1.07	1.03333	1.03333	0.933333	0.933333	0.733333	0.733333	0.633333	1.16667	1.06667	1.03333	1.13333	1.03333	0.933333	0.833333	0.733333				3	22.26	42.3333	1.03333	8.78	8.22	127.5	253.667	1.01667	0.0433333	1.24
	Std. error	0.0333333	0.0333333	0.0333333	0.0333333	0.0333333	0.0333333	0.0333333	0.057735	0.035	0.0333333	0.0333333	0.0333333	0.0333333	0.0333333	0.0333333	0.0333333	0.0333333	0.0333333	0.0333333	0.0333333	0.0333333	0.0333333	0.0333333	0.0333333				3	22.28	46.5	0.933333	7.5	8.065	127.333	251.5	1.22	0.0416667	1.02333										Summer
	Stand. dev	0.057735	0.057735	0.057735	0.057735	0.057735	0.057735	0.057735	0.1	0.061	0.057735	0.057735	0.057735	0.057735	0.057735	0.057735	0.057735	0.057735	0.057735	0.057735	0.057735	0.057735	0.057735	0.057735	0.057735				3	21.915	47.3333	0.833333	6.705	7.94	127.667	252.667	0.745	0.0233333	1.53										Monsoon
																													3	22.655	39	0.733333	6.185	7.84	128.5	259	0.724667	0.0233333	1.66667										Winter
		S1	S2	S3	S4	S5	S6	S7	S8	S1	S2	S3	S4	S5	S6	S7	S8	S1	S2	S3	S4	S5	S6	S7	S8
		6.15	6.05	5.88	5.76	5.57	5.84	5.77	5.47	6.71	6.48	6.88	6.05	6.1	5.84	5.94	5.71	8.18	7.95	6.23	9.39	8.81	7.52	6.63	6.15						Temp					TR					Sal					DO
	DO	6.27	5.9	5.71	5.7	5.48	5.97	5.85	5.27	6.68	6.5	6.91	6.15	6.17	5.87	5.91	5.72	8.55	7.87	6.21	9.26	8.75	7.48	6.78	6.22					Summer	Monsoon	Winter			Summer	Monsoon	Winter			Summer	Monsoon	Winter			Summer	Monsoon	Winter
		6.11	5.97	5.75	5.68	5.44	5.95	5.76	5.24	6.69	6.55	6.94	6.2	6.1	5.99	5.88	5.74	8.365	7.91	6.22	9.325	8.78	7.5	6.705	6.185				S1	30.0533	28.4767	21.85		S1	45.3333	28.3333	46.5		S1	1.03333	1.03333	1.16667		S1	6.17667	6.69333	8.365
																													S2	30.29	28.3833	21.92		S2	43.3333	30.3333	40.5		S2	0.933333	1.03333	1.06667		S2	5.97333	6.51	7.91
	Mean	6.17667	5.97333	5.78	5.71333	5.49667	5.92	5.79333	5.32667	6.69333	6.51	6.91	6.13333	6.12333	5.9	5.91	5.72333	8.365	7.91	6.22	9.325	8.78	7.5	6.705	6.185				S3	30.4233	28.74	21.94		S3	42.3333	29.3333	37		S3	0.833333	1.03333	1.03333		S3	5.78	6.91	6.22
	Std. error	0.048074	0.0433333	0.051316	0.024037	0.0384419	0.0404145	0.02848	0.072188	0.00881917	0.0208167	0.0173205	0.0440959	0.0233333	0.0458258	0.0173205	0.00881917	0.10681	0.023094	0.0057735	0.0375278	0.0173205	0.011547	0.0433013	0.0202073				S4	30.5767	28.59	22.215		S4	40.6667	31.3333	42.5		S4	0.933333	0.933333	1.13333		S4	5.71333	6.13333	9.325
	Stand. dev	0.0832666	0.0750555	0.0888819	0.0416333	0.0665833	0.07	0.0493288	0.125033	0.0152753	0.0360555	0.03	0.0763763	0.0404145	0.0793725	0.03	0.0152753	0.185	0.04	0.01	0.065	0.03	0.02	0.075	0.035				S5	30.8967	29.25	22.26		S5	38.6667	32.3333	42.3333		S5	0.866667	0.933333	1.03333		S5	5.49667	6.12333	8.78
																													S6	31.2233	29.3033	22.28		S6	37.6667	32.3333	46.5		S6	0.766667	0.633333	0.933333		S6	5.92	5.9	7.5
		S1	S2	S3	S4	S5	S6	S7	S8	S1	S2	S3	S4	S5	S6	S7	S8	S1	S2	S3	S4	S5	S6	S7	S8				S7	31.11	29.19	21.915		S7	37.6667	32.6667	47.3333		S7	0.766667	0.733333	0.833333		S7	5.79333	5.91	6.705
		7.5	7.2	6.7	6.74	6.7	7.78	7.18	7.22	7.81	7.57	7.2	7.2	7.15	6.9	6.92	6.67	8.15	8	7.87	8.12	8.23	8.11	7.95	7.85				S8	31.5733	28.9433	22.655		S8	40.6667	32.3333	39		S8	0.766667	0.733333	0.733333		S8	5.32667	5.72333	6.185
	pH	7.45	7.15	6.21	6.81	6.82	7.3	7.26	6.94	7.8	7.45	7.19	7.1	7.12	6.8	6.89	6.79	8.18	8.05	7.82	8.15	8.21	8.02	7.93	7.83
		7.6	7.7	6.24	6.77	6.57	7.14	7.1	7.09	7.77	7.53	7.26	7.05	7.04	6.81	6.84	6.65	8.165	8.025	7.845	8.135	8.22	8.065	7.94	7.84				Mean	30.7683	28.8596	22.1294		Mean	40.7917	31.125	42.7083		Mean	0.8625	0.883333	0.991667		Mean	5.7725	6.23792	7.62375
	Mean	7.51667	7.35	6.38333	6.77333	6.69667	7.40667	7.18	7.08333	7.79333	7.51667	7.21667	7.11667	7.10333	6.83667	6.88333	6.70333	8.165	8.025	7.845	8.135	8.22	8.065	7.94	7.84				Std. error	0.183422	0.128587	0.0970155		Std. error	0.977803	0.573688	1.34657		Std. error	0.0347539	0.0566946	0.0526104		Std. error	0.094895	0.149027	0.417529
	Std. error	0.0440959	0.175594	0.15857	0.0202759	0.072188	0.192296	0.046188	0.0808977	0.0120185	0.0352767	0.0218581	0.0440959	0.0328295	0.031798	0.0233333	0.0437163	0.00866025	0.0144338	0.0144338	0.00866025	0.0057735	0.0259808	0.0057735	0.0057735				Stand. dev	0.518796	0.363699	0.274401		Stand. dev	2.76565	1.62263	3.80867		Stand. dev	0.0982989	0.160357	0.148805		Stand. dev	0.268404	0.421513	1.18095
	Stand. dev	0.0763763	0.304138	0.274651	0.0351189	0.125033	0.333067	0.08	0.140119	0.0208167	0.061101	0.0378594	0.0763763	0.0568624	0.0550757	0.0404145	0.0757188	0.015	0.025	0.025	0.015	0.01	0.045	0.01	0.01
		S1	S2	S3	S4	S5	S6	S7	S8	S1	S2	S3	S4	S5	S6	S7	S8	S1	S2	S3	S4	S5	S6	S7	S8
		52	49	46	52	53	57	56	49	117	110	113	107	100	77	71	71	129	127	126	129	128	128	127	128																								Summer
	TDS	53	48	47	53	50	59	54	52	114	112	114	105	97	78	75	69	128	128	126	130	127	127	129	129																								Monsoon
		50	47	49	51	54	61	50	53	117	112	113	105	105	78	71	71	128	127	127	129.5	127.5	127	127	128.5																								Winter
	Mean	51.6667	48	47.3333	52	52.3333	59	53.3333	51.3333	116	111.333	113.333	105.667	100.667	77.6667	72.3333	70.3333	128.333	127.333	126.333	129.5	127.5	127.333	127.667	128.5
	Std. error	0.881917	0.57735	0.881917	0.57735	1.20185	1.1547	1.76383	1.20185	1	0.666667	0.333333	0.666667	2.33333	0.333333	1.33333	0.666667	0.333333	0.333333	0.333333	0.288675	0.288675	0.333333	0.666667	0.288675
	Stand. dev	1.52753	1	1.52753	1	2.08167	2	3.05505	2.08167	1.73205	1.1547	0.57735	1.1547	4.04145	0.57735	2.3094	1.1547	0.57735	0.57735	0.57735	0.5	0.5	0.57735	1.1547	0.5						pH					TDS					EC					PO4
																														Summer	Monsoon	Winter			Summer	Monsoon	Winter			Summer	Monsoon	Winter			Summer	Monsoon	Winter
		S1	S2	S3	S4	S5	S6	S7	S8	S1	S2	S3	S4	S5	S6	S7	S8	S1	S2	S3	S4	S5	S6	S7	S8				S1	7.51667	7.79333	8.165		S1	51.6667	116	128.333		S1	102.667	225.667	254.5		S1	0.35	1.842	0.514333
		103	98	92	114	108	121	103	100	227	204	224	154	149	139	157	146	254	256	253	254	255	251	252	261				S2	7.35	7.51667	8.025		S2	48	111.333	127.333		S2	96.6667	208.667	254.667		S2	0.313333	1.74667	0.414
	E. Conductivity	104	97	94	111	103	119	101	103	225	210	224	156	154	140	156	141	255	254	255	254	253	252	254	257				S3	6.38333	7.21667	7.845		S3	47.3333	113.333	126.333		S3	92.6667	223.667	253.667		S3	0.276667	2.21333	0.323333
		101	95	92	107	107	114	101	104	225	212	223	154	156	139	157	144	254.5	254	253	256	253	251.5	252	259				S4	6.77333	7.11667	8.135		S4	52	105.667	129.5		S4	110.667	154.667	254.667		S4	0.45	1.52667	1.22333
	Mean	102.667	96.6667	92.6667	110.667	106	118	101.667	102.333	225.667	208.667	223.667	154.667	153	139.333	156.667	143.667	254.5	254.667	253.667	254.667	253.667	251.5	252.667	259				S5	6.69667	7.10333	8.22		S5	52.3333	100.667	127.5		S5	106	153	253.667		S5	0.496667	1.51	1.01667
	Std. error	0.881917	0.881917	0.666667	2.02759	1.52753	2.08167	0.666667	1.20185	0.666667	2.4037	0.333333	0.666667	2.08167	0.333333	0.333333	1.45297	0.288675	0.666667	0.666667	0.666667	0.666667	0.288675	0.666667	1.1547				S6	7.40667	6.83667	8.065		S6	59	77.6667	127.333		S6	118	139.333	251.5		S6	0.536667	0.92	1.22
	Stand. dev	1.52753	1.52753	1.1547	3.51188	2.64575	3.60555	1.1547	2.08167	1.1547	4.16333	0.57735	1.1547	3.60555	0.57735	0.57735	2.51661	0.5	1.1547	1.1547	1.1547	1.1547	0.5	1.1547	2				S7	7.18	6.88333	7.94		S7	53.3333	72.3333	127.667		S7	101.667	156.667	252.667		S7	0.506667	0.826667	0.745
																													S8	7.08333	6.70333	7.84		S8	51.3333	70.3333	128.5		S8	102.333	143.667	259		S8	0.426667	0.803333	0.724667
		S1	S2	S3	S4	S5	S6	S7	S8	S1	S2	S3	S4	S5	S6	S7	S8	S1	S2	S3	S4	S5	S6	S7	S8
		0.37	0.33	0.3	0.44	0.49	0.54	0.51	0.43	1.8	1.75	2.22	1.51	1.5	0.92	0.85	0.8	0.5	0.43	0.32	1.2	1	1.2	0.75	0.73				Mean	7.04875	7.14625	8.02937		Mean	51.875	95.9167	127.812		Mean	103.833	175.667	254.292		Mean	0.419583	1.42358	0.772667
	PO4	0.34	0.31	0.28	0.44	0.47	0.54	0.5	0.44	1.85	1.77	2.15	1.53	1.51	0.91	0.82	0.8	0.52	0.41	0.33	1.23	1.02	1.23	0.74	0.71				Std. error	0.140078	0.128504	0.0508889		Std. error	1.26136	6.82134	0.336944		Std. error	2.79171	13.0609	0.775843		Std. error	0.0340077	0.184965	0.124147
		0.34	0.3	0.25	0.47	0.53	0.53	0.51	0.41	1.876	1.72	2.27	1.54	1.52	0.93	0.81	0.81	0.523	0.402	0.32	1.24	1.03	1.23	0.745	0.734				Stand. dev	0.3962	0.363464	0.143935		Stand. dev	3.56766	9.29367	9.53022		Stand. dev	7.89615	36.9418	2.19441		Stand. dev	0.0961883	0.523159	0.351139		Summer
	Mean	0.35	0.313333	0.276667	0.45	0.496667	0.536667	0.506667	0.426667	1.842	1.74667	2.21333	1.52667	1.51	0.92	0.826667	0.803333	0.514333	0.414	0.323333	1.22333	1.01667	1.22	0.745	0.724667																								Monsoon
	Std. error	0.01	0.00881917	0.0145297	0.01	0.0176383	0.00333333	0.00333333	0.00881917	0.022301	0.0145297	0.034801	0.00881917	0.0057735	0.0057735	0.0120185	0.00333333	0.0072188	0.00832666	0.00333333	0.0120185	0.00881917	0.01	0.00288675	0.00742369																								Winter
	Stand. dev	0.0173205	0.0152753	0.0251661	0.0173205	0.0305505	0.0057735	0.0057735	0.0152753	0.0386264	0.0251661	0.0602771	0.0152753	0.01	0.01	0.0208167	0.0057735	0.0125033	0.0144222	0.0057735	0.0208167	0.0152753	0.0173205	0.005	0.0128582
		S1	S2	S3	S4	S5	S6	S7	S8	S1	S2	S3	S4	S5	S6	S7	S8	S1	S2	S3	S4	S5	S6	S7	S8
		0.035	0.03	0.032	0.034	0.04	0.05	0.04	0.034	0.08	0.073	0.081	0.073	0.071	0.062	0.061	0.06	0.05	0.03	0.01	0.06	0.04	0.04	0.02	0.02									NO3							NH3
	N03	0.034	0.031	0.029	0.034	0.042	0.05	0.048	0.035	0.071	0.071	0.08	0.074	0.072	0.064	0.062	0.061	0.04	0.04	0.01	0.05	0.05	0.042	0.03	0.02								Summer	Monsoon	Winter					Summer	Monsoon	Winter
		0.033	0.031	0.028	0.033	0.043	0.054	0.048	0.032	0.072	0.07	0.081	0.073	0.07	0.064	0.06	0.06	0.04	0.03	0.02	0.05	0.04	0.043	0.02	0.03							S1	0.034	0.0743333	0.0433333				S1	0.533333	2.21667	0.44
	Mean	0.034	0.0306667	0.0296667	0.0336667	0.0416667	0.0513333	0.0453333	0.0336667	0.0743333	0.0713333	0.0806667	0.0733333	0.071	0.0633333	0.061	0.0603333	0.0433333	0.0333333	0.0133333	0.0533333	0.0433333	0.0416667	0.0233333	0.0233333							S2	0.0306667	0.0713333	0.0333333				S2	0.533333	1.72	0.686667
	Std. error	0.00057735	0.000333333	0.00120185	0.000333333	0.000881917	0.00133333	0.00266667	0.000881917	0.002848	0.000881917	0.000333333	0.000333333	0.00057735	0.000666667	0.00057735	0.000333333	0.00333333	0.00333333	0.00333333	0.00333333	0.00333333	0.000881917	0.00333333	0.00333333							S3	0.0296667	0.0806667	0.0133333				S3	1.03333	1.03333	1.19333
	Stand. dev	0.001	0.00057735	0.00208167	0.00057735	0.00152753	0.0023094	0.0046188	0.00152753	0.00493288	0.00152753	0.00057735	0.00057735	0.001	0.0011547	0.001	0.00057735	0.0057735	0.0057735	0.0057735	0.0057735	0.0057735	0.00152753	0.0057735	0.0057735							S4	0.0336667	0.0733333	0.0533333				S4	1.23333	1.14	1.01333
																																S5	0.0416667	0.071	0.0433333				S5	0.763333	1.23333	1.24
		S1	S2	S3	S4	S5	S6	S7	S8	S1	S2	S3	S4	S5	S6	S7	S8	S1	S2	S3	S4	S5	S6	S7	S8							S6	0.0513333	0.0633333	0.0416667				S6	0.56	0.53	1.02333
		0.5	0.6	1	1.3	0.75	0.57	0.75	1.1	2.23	1.7	1	1.02	1.2	0.53	0.78	0.75	0.45	0.63	1.25	1	1.25	1	1.52	1.67							S7	0.0453333	0.061	0.0233333				S7	0.763333	0.76	1.53
	NH3	0.6	0.5	1	1.2	0.79	0.56	0.75	1	2.25	1.72	1.1	1.2	1.2	0.54	0.75	0.79	0.44	0.71	1.21	1	1.24	1.03	1.54	1.65							S8	0.0336667	0.0603333	0.0233333				S8	1.03333	0.763333	1.66667
		0.5	0.7	1.1	1.2	0.75	0.55	0.79	1	2.17	1.74	1	1.2	1.3	0.52	0.75	0.75	0.43	0.72	1.12	1.04	1.23	1.04	1.53	1.68
	Mean	0.533333	0.6	1.03333	1.23333	0.763333	0.56	0.763333	1.03333	2.21667	1.72	1.03333	1.14	1.23333	0.53	0.76	0.763333	0.44	0.686667	1.19333	1.01333	1.24	1.02333	1.53	1.66667							Mean	0.0375	0.0694167	0.034375				Mean	0.806666	1.17458	1.09917
	Std. error	0.0333333	0.057735	0.0333333	0.0333333	0.0133333	0.0057735	0.0133333	0.0333333	0.024037	0.011547	0.0333333	0.06	0.0333333	0.0057735	0.01	0.0133333	0.0057735	0.02848	0.0384419	0.0133333	0.0057735	0.0120185	0.0057735	0.00881917							Std. error	0.00273789	0.00254464	0.00474485				Std. error	0.0943797	0.196601	0.143561
	Stand. dev	0.057735	0.1	0.057735	0.057735	0.023094	0.01	0.023094	0.057735	0.0416333	0.02	0.057735	0.103923	0.057735	0.01	0.0173205	0.023094	0.01	0.0493288	0.0665833	0.023094	0.01	0.0208167	0.01	0.0152753							Stand. dev	0.00774391	0.00719733	0.0134205				Stand. dev	0.266946	0.556072	0.406052							Summer
																																																	Monsoon
																																																	Winter
				PO4										NO3											NH3
	S1	S2	S3	S4	S5	S6	S7	S8			S1	S2	S3	S4	S5	S6	S7	S8				S1	S2	S3	S4	S5	S6	S7	S8
Summer	0.35	0.313333	0.276667	0.45	0.496667	0.536667	0.506667	0.426667		Summer	0.034	0.0306667	0.0296667	0.0336667	0.0416667	0.0513333	0.0453333	0.0336667			Summer	0.533333	0.6	1.03333	1.23333	0.763333	0.56	0.763333	1.03333
Monsoon	1.842	1.74667	2.21333	1.52667	1.51	0.92	0.826667	0.803333		Monsoon	0.0743333	0.0713333	0.0806667	0.0733333	0.071	0.0633333	0.061	0.0603333			Monsoon	2.21667	1.72	1.03333	1.14	1.23333	0.53	0.76	0.763333
Winter	0.514333	0.414	0.323333	1.22333	1.01667	1.22	0.745	0.724667		Winter	0.0433333	0.0333333	0.0133333	0.0533333	0.0433333	0.0416667	0.0233333	0.0233333			Winter	0.44	0.686667	1.19333	1.01333	1.24	1.02333	1.53	1.66667
	0.0173205	0.0152753	0.0251661	0.0173205	0.0305505	0.0057735	0.0057735	0.0152753			0.001	0.00057735	0.00208167	0.00057735	0.00152753	0.0023094	0.0046188	0.00152753				0.057735	0.1	0.057735	0.057735	0.023094	0.01	0.023094	0.057735
	0.0386264	0.0251661	0.0602771	0.0152753	0.01	0.01	0.0208167	0.0057735			0.00493288	0.00152753	0.00057735	0.00057735	0.001	0.0011547	0.001	0.00057735				0.0416333	0.02	0.057735	0.103923	0.057735	0.01	0.0173205	0.023094
	0.0125033	0.0144222	0.0057735	0.0208167	0.0152753	0.0173205	0.005	0.0128582			0.0057735	0.0057735	0.0057735	0.0057735	0.0057735	0.00152753	0.0057735	0.0057735				0.01	0.0493288	0.0665833	0.023094	0.01	0.0208167	0.01	0.0152753

																																																	Summer
																																																	Monsoon
																																																	Winter




																																																	Summer
																																																	Monsoon
																																																	Winter



[truncated: 8 more columns]
