# Supplementary material for: Diversity, Community Assemblage, and Environmental Determinants of Phytoplankton in a Subtropical Transboundary Coastal River
Source: Ecol Evol. 2025 Dec 23;15(12):e72787. doi: 10.1002/ece3.72787 (PMC12723322; doi:10.1002/ece3.72787)
Supplement: Supplementary file 1 — Appendix S1: ece372787‐sup‐0001‐AppendixS1.zip. [file ECE3-15-e72787-s001.zip › 4. CA and CCA.xlsx]

## Sheet: CCA
															Summer
Temp	TR	Sal	DO	pH	TDS	EC	PO4	NO3	NH3	Ank	Chlr	Tet	Cer	Ped	Vol	Sph	Fra	Syn	Mel	Athe	Gom	Eu	Pha	Ulo	Zyg		Axis	Eigenvalue	%
30.0533	45.3333	1.03333	6.17667	7.51667	51.6667	102.667	0.35	0.034	0.533333	1000	7333.33	3000	3333.33	3000	0	2000	3666.67	5000	1666.67	1666.67	17666.7	666.667	2000	2000	2666.67		1	0.18083	41.21
30.29	43.3333	0.933333	5.97333	7.35	48	96.6667	0.313333	0.0306667	0.533333	0	7000	2666.67	1666.67	1333.33	0	2333.33	3000	4333.33	3000	3000	19333.3	1666.67	2333.33	2666.67	0		2	0.13457	30.67
30.4233	42.3333	0.833333	5.78	6.38333	47.3333	92.6667	0.276667	0.0296667	1.03333	1666.67	2333.33	0	1333.33	0	3333.33	0	3666.67	2666.67	4000	3000	3666.67	4000	4666.67	6666.67	0		3	0.056798	12.94
30.5767	40.6667	0.933333	5.71333	6.77333	52	110.667	0.316667	0.0336667	1.23333	2000	12666.7	0	1333.33	0	666.667	0	2666.67	2333.33	1000	0	8000	7000	6000	2666.67	0		4	0.03403	7.755
30.8967	38.6667	0.866667	5.49667	6.69667	52.3333	106	0.496667	0.0416667	0.763333	333.333	0	3000	0	0	3666.67	0	0	5333.33	6333.33	1666.67	11666.7	2333.33	4666.67	4666.67	3000		5	0.023845	5.434
31.2233	37.6667	0.766667	5.92	7.40667	59	118	0.536667	0.0513333	0.56	0	0	0	1333.33	4000	3333.33	666.667	3333.33	6666.67	3000	1666.67	7333.33	4000	4666.67	8000	7333.33		6	0.0057448	1.309
31.11	37.6667	0.766667	5.79333	7.18	53.3333	101.667	0.506667	0.0453333	0.763333	2000	3666.67	0	1000	1000	2000	2333.33	2000	2666.67	2666.67	2333.33	6333.33	10000	8666.67	2666.67	2333.33		7	0.0029922	0.6819
31.5733	40.6667	0.766667	5.32667	7.08333	51.3333	102.333	0.426667	0.0336667	1.03333	1333.33	1333.33	0	666.667	2000	2666.67	1000	2666.67	2333.33	2666.67	3333.33	4000	11000	9000	5333.33	4000
															Monsoon
																											Axis	Eigenvalue	%
Temp	TR	Sal	DO	pH	TDS	EC	PO4	NO3	NH3	Chlg	Chlr	Tet	Cls	Ped	Vol	Sph	Fra	Syn	Mel	Athe	Oci	Eug	Pha	Tra	Ulo		1	0.16818	44.12
28.4767	28.3333	1.03333	6.69333	7.79333	116	225.667	1.842	0.0743333	2.14767	666.667	2666.67	0	666.667	2666.67	3000	333.333	2333.33	2333.33	1000	13333.3	0	3666.67	4000	333.333	4000		2	0.12109	31.76
28.3833	30.3333	1.03333	6.51	7.51667	111.333	205.333	1.74667	0.0713333	1.72	0	3666.67	1000	333.333	1000	2666.67	333.333	1333.33	1000	8000	9333.33	3000	1666.67	2666.67	1000	4333.33		3	0.044206	11.6
28.74	29.3333	1.03333	6.91	7.21667	113.333	223.667	2.14	0.0806667	1.03333	0	3666.67	1666.67	1000	1333.33	4000	1000	2000	4333.33	22666.7	3666.67	8666.67	1000	1666.67	0	3333.33		4	0.029237	7.669
28.59	31.3333	0.933333	6.13333	7.11667	105.667	154.667	1.52667	0.0733333	1.14	0	1666.67	1333.33	1000	2666.67	6666.67	0	3000	3000	22666.7	4000	6666.67	3333.33	1333.33	1666.67	1666.67		5	0.012596	3.304
29.25	32.3333	0.933333	6.12333	7.10333	100.667	153	1.51	0.071	1.23333	2333.33	3333.33	1666.67	3333.33	1000	4000	3000	1666.67	3333.33	15666.7	2000	8000	3666.67	1666.67	2666.67	5666.67		6	0.0059255	1.554
29.3033	32.3333	0.633333	5.9	6.83667	77.6667	139.333	0.92	0.0633333	0.53	3000	3000	1000	0	666.667	4666.67	1333.33	333.333	333.333	15333.3	9666.67	3000	0	1333.33	2000	1666.67		7	3.3545e-11	8.799e-09
29.19	32.6667	0.733333	5.91	6.88333	70.3333	156.667	0.826667	0.061	0.76	666.667	0	1333.33	2000	666.667	9666.67	5000	333.333	1333.33	9333.33	8000	2000	1333.33	1000	2333.33	1333.33
28.9433	32.3333	0.733333	5.72333	6.70333	61	143.667	0.803333	0.0603333	0.763333	2000	0	1333.33	333.333	1666.67	10666.7	8666.67	1333.33	666.667	8333.33	1000	4666.67	2000	333.333	3666.67	1666.67
															Winter
Temp	TR	Sal	DO	pH	TDS	EC	PO4	NO3	NH3	Chlr	Ped	Act	Sph	Cyc	Fra	Syn	Mel	Tha	Athe	Mcy	Eug	Tra	Ulo	Mte	Pro		Axis	Eigenvalue	%
21.85	46.5	1.16667	8.365	8.165	128.333	254.5	0.514333	0.0433333	0.44	6000	5333.33	2000	3666.67	2000	0	2333.33	20000	6000	3000	2333.33	0	4666.67	5000	2333.33	1666.67		1	0.13691	59.3
21.92	40.5	1.06667	7.91	8.025	127.333	254.667	0.414	0.0333333	0.62	5333.33	6000	1333.33	1333.33	1666.67	2666.67	3000	19000	10333.3	3000	2333.33	333.333	3333.33	3666.67	1333.33	0		2	0.040115	17.38
21.94	37	1.03333	6.22	7.845	126.333	253.667	0.323333	0.0133333	1.17667	3666.67	7333.33	333.333	333.333	2000	333.333	1333.33	12000	6000	2333.33	333.333	1000	2333.33	333.333	666.667	0		3	0.029476	12.77
22.215	42.5	1.13333	9.325	8.135	129.5	254.667	1.22333	0.0533333	1.01333	5666.67	12666.7	1666.67	0	6666.67	4000	7000	21000	10333.3	4000	2666.67	2000	3666.67	0	3666.67	2666.67		4	0.013638	5.907
22.26	42.3333	1.03333	8.78	8.22	127.5	253.667	1.01667	0.0433333	1.24	1666.67	10333.3	1666.67	2000	11666.7	4333.33	6333.33	21333.3	8666.67	3666.67	666.667	4666.67	8000	1000	3666.67	2000		5	0.0071613	3.102
22.28	46.5	0.933333	7.5	8.065	127.333	251.5	1.22	0.0416667	1.02333	0	9000	1333.33	1666.67	9333.33	2333.33	12000	18666.7	2333.33	3666.67	0	3666.67	7000	666.667	1666.67	0		6	0.0035784	1.55
21.915	47.3333	0.833333	6.705	7.94	127.667	252.667	0.745	0.0233333	1.53	0	8000	333.333	1000	4000	666.667	10333.3	16000	3000	2333.33	1000	1666.67	4666.67	666.667	0	3666.67		7	2.1789e-11	9.437e-09
22.655	39	0.733333	6.185	7.84	128.5	259	0.724667	0.0233333	1.66667	0	8666.67	0	0	6000	0	5333.33	10333.3	1000	2000	333.333	3333.33	2333.33	0	0	2333.33

## Sheet: CA
		Ank	1000	0	1666.67	2000	333.333	0	2000	1333.33
		Chlr	7333.33	7000	2333.33	12666.7	0	0	3666.67	1333.33
		Tet	3000	2666.67	0	0	3000	0	0	0
		Cer	3333.33	1666.67	1333.33	1333.33	0	1333.33	1000	666.667
		Ped	3000	1333.33	0	0	0	4000	1000	2000
		Vol	0	0	3333.33	666.667	3666.67	3333.33	2000	2666.67
	Summer	Sph	2000	2333.33	0	0	0	666.667	2333.33	1000
		Fra	3666.67	3000	3666.67	2666.67	0	3333.33	2000	2666.67
		Syn	5000	4333.33	2666.67	2333.33	5333.33	6666.67	2666.67	2333.33
		Mel	1666.67	3000	4000	1000	6333.33	3000	2666.67	2666.67
		Athe	1666.67	3000	3000	0	1666.67	1666.67	2333.33	3333.33
		Gom	17666.7	19333.3	3666.67	8000	11666.7	7333.33	6333.33	4000
		Eug	666.667	1666.67	4000	7000	2333.33	4000	10000	11000
		Pha	2000	2333.33	4666.67	6000	4666.67	4666.67	8666.67	9000
		Ulo	2000	2666.67	6666.67	2666.67	4666.67	8000	2666.67	5333.33
		Zyg	2666.67	0	0	0	3000	7333.33	2333.33	4000
		Chlg	666.667	0	0	0	2333.33	3000	666.667	2000
		Chlr	2666.67	3666.67	3666.67	1666.67	3333.33	3000	0	0
		Tet	0	1000	1666.67	1333.33	1666.67	1000	1333.33	1333.33
		Cls	666.667	333.333	1000	1000	3333.33	0	2000	333.333
		Ped	2666.67	1000	1333.33	2666.67	1000	666.667	666.667	1666.67
		Vol	3000	2666.67	4000	6666.67	4000	4666.67	9666.67	10666.7
	Monsoon	Sph	333.333	333.333	1000	0	3000	1333.33	5000	8666.67
		Fra	2333.33	1333.33	2000	3000	1666.67	333.333	333.333	1333.33
		Syn	2333.33	1000	4333.33	3000	3333.33	333.333	1333.33	666.667
		Mel	1000	8000	22666.7	22666.7	15666.7	15333.3	9333.33	8333.33
		Athe	13333.3	9333.33	3666.67	4000	2000	9666.67	8000	1000
		Oci	0	3000	8666.67	6666.67	8000	3000	2000	4666.67
		Eug	3666.67	1666.67	1000	3333.33	3666.67	0	1333.33	2000
		Pha	4000	2666.67	1666.67	1333.33	1666.67	1333.33	1000	333.333
		Tra	333.333	1000	0	1666.67	2666.67	2000	2333.33	3666.67
		Ulo	4000	4333.33	3333.33	1666.67	5666.67	1666.67	1333.33	1666.67
		Chlr	6000	5333.33	3666.67	5666.67	1666.67	0	0	0
		Ped	5333.33	6000	7333.33	12666.7	10333.3	9000	8000	8666.67
		Act	2000	1333.33	333.333	1666.67	1666.67	1333.33	333.333	0
		Sph	3666.67	1333.33	333.333	0	2000	1666.67	1000	0
		Cyc	2000	1666.67	2000	6666.67	11666.7	9333.33	4000	6000
	Winter	Fra	0	2666.67	333.333	4000	4333.33	2333.33	666.667	0
		Syn	2333.33	3000	1333.33	7000	6333.33	12000	10333.3	5333.33
		Mel	20000	19000	12000	21000	21333.3	18666.7	16000	10333.3
		Tha	6000	10333.3	6000	10333.3	8666.67	2333.33	3000	1000
		Athe	3000	3000	2333.33	4000	3666.67	3666.67	2333.33	2000
		Mcy	2333.33	2333.33	333.333	2666.67	666.667	0	1000	333.333
		Eug	0	333.333	1000	2000	4666.67	3666.67	1666.67	3333.33
		Tra	4666.67	3333.33	2333.33	3666.67	8000	7000	4666.67	2333.33
		Ulo	5000	3666.67	333.333	0	1000	666.667	666.667	0
		Mte	2333.33	1333.33	666.667	3666.67	3666.67	1666.67	0	0
		Pro	1666.67	0	0	2666.67	2000	0	3666.67	2333.33
